# Supplementary material for: MIA SH3 Domain ER Export Factor 3 Deficiency Prevents Neointimal Formation by Restoring BAT-Like PVAT and Decreasing VSMC Proliferation and Migration
Source: Front Endocrinol (Lausanne). 2021 Nov 10;12:748216. doi: 10.3389/fendo.2021.748216 (PMC8631732; doi:10.3389/fendo.2021.748216)
Supplement: Supplementary file 1 [file Table_1.xlsx]

## Sheet: Sheet1
Figure 1D
Fold Change	MIA3	α-SMA	Cyclin D			Fold Change	MIA3	α-SMA	Cyclin D
No FBS	1.15015	0.717691	1.12666			FBS	1.58917	0.200985	1.53073
	0.909482	0.923239	1.0641				1.51565	0.375514	1.38328
	0.987474	1.40067	0.834893				1.40821	0.218053	1.49303
Average	1.0157	1.01387	1.00855			Average	1.50434	0.264851	1.46901
SEM	0.0708953	0.202306	0.0886904			SEM	0.0525449	0.0555523	0.0442284
						P Value	0.00519891	0.0233686	0.0096887
Figure 2A
	Scramble			MIA3 siRNA
	0.91793			0.383081
	1.06193			0.498006
	1.02583			0.370321
Average	1.0019		Average	0.417136
SEM	0.0432583		SEM	0.0406036
			P Value	0.00059433
Figure 2C
	Scramble	MIA3 siRNA			Scramble	MIA3 siRNA			Scramble	MIA3 siRNA
0h	2	2		24h	3.75	4			6.5	5.5
	2.1	2.1			4	3.75			6.75	5.25
	2.1	2.1			4.5	3.75			7.25	5.5
Average	2.06667	2.06667		Average	4.08333	3.83333		Average	6.83333	5.41667
SEM	0.0333343	0.0333343		SEM	0.220486	0.0833358		SEM	0.220486	0.0833358
P Value		1		P Value		0.348641		P Value		0.00385795
Figure 2D
	Scramble	MIA3 siRNA			Scramble	MIA3 siRNA			Scramble	MIA3 siRNA
0h	0.297	0.316		24h	0.626	0.523		48h	1.027	0.816
	0.306	0.32			0.593	0.528			1.036	0.807
	0.314	0.317			0.614	0.533			0.983	0.831
Average	0.305667	0.317667		Average	0.611	0.528		Average	1.01533	0.818
SEM	0.00491045	0.00120189		SEM	0.00964393	0.00288684		SEM	0.0163746	0.00700021
P Value		0.0765062		P Value		0.00118008		P Value		0.000377185
Figure 2E
	Scramble	MIA3 siRNA
	17.0213	10.1695
	16.2791	8.16327
	15.3846	10.9091
Average	16.2283	9.74728
SEM	0.473158	0.820305
P Value		0.00238495
Figure 2F
	Scramble	G1	S	G2		MIA3 siRNA	G1	S	G2
		43.74	41.29	13.71			43.36	38.39	15.55
		44.31	42.72	12.78			48.49	33.1	15.88
		38.19	42.43	16.44			46.33	33.92	16.94
	Average	42.08	42.1467	14.31		Average	46.06	35.1367	16.1233
	SEM	1.95201	0.43645	1.09835		SEM	1.48709	1.64385	0.419311
Figure 3A
	Scramble	MIA3 siRNA			Scramble	MIA3 siRNA
0h	104.055	102.253		24h	45.7338	73.1058
	99.2696	99.413			42.3891	69.0785
	99.5222	100.956			46.3481	66.7577
	99.7338	105.126			48.942	72.6962
	97.4198	97.3857			47.0307	77.6792
Average	100	101.027		Average	46.0887	71.8635
SEM	1.11178	1.32863		SEM	1.0878	1.89993
P Value		0.563649		P Value		2.19067e-06
Figure 3B
	Scramble	MIA3 siRNA
	97.0772	65.762
	100.835	60.7516
	102.088	58.2463
Average	100	61.5866
SEM	1.50549	2.20946
P Value		0.000136355
Figure 4A
	Scramble	MIA3 shRNA
	1	0.277392
	1	0.285191
	1	0.281265
Average	1	0.281283
SEM	0	0.00225133
P Value		5.77563e-10
Figure 4C
Neointima are	Scramble	MIA3 shRNA		I/M	Scramble	MIA3 shRNA		Stenosis	Scramble	MIA3 shRNA		Media	Scramble	MIA3 shRNA
	0.05289	0.03434			2.34754	1.38804			75.7628	64.561			2.253	2.474
	0.04942	0.02809			2.25456	1.26418			70.4591	68.5624			2.192	2.222
	0.04997	0.03382			2.28069	1.41388			71.8269	63.2741			2.191	2.392
	0.06341	0.04666			2.19488	1.84865			81.5982	73.1577			2.889	2.524
	0.04853	0.03074			2.21295	1.40046			73.1645	63.6307			2.193	2.195
Average	0.052844	0.03473		Average	2.25812	1.46304		Average	74.5623	66.6372		Average	2.3436	2.3614
SEM	0.00278571	0.00324065		SEM	0.0274215	0.101691		SEM	1.99713	1.91346		SEM	0.139105	0.0671033
P Value		0.00258669		P Value		5.89099e-05		P Value		0.0195192		P Value		0.909635
Figure 4D
	Scramble	MIA3 shRNA
% Ki67 positive cells	8.79121	6.57895
	9.70874	3.84615
	7.36842	5.68182
	4.90196	2.29885
	11.215	3.53982
Average	8.39706	4.38912
SEM	1.0921	0.782418
P Value		0.0162541
Figure 5
	Scramble	MIA3 shRNA
	1.23	5.23
	0.84	2.16
	2.35	1.58
	3.15	5.35
	0.94	6.15
Average	1.702	4.094
SEM	0.458116	0.941351
P Value		0.0487451
