# Supplementary material for: MIA SH3 Domain ER Export Factor 3 Deficiency Prevents Neointimal Formation by Restoring BAT-Like PVAT and Decreasing VSMC Proliferation and Migration
Source: Front Endocrinol (Lausanne). 2021 Nov 10;12:748216. doi: 10.3389/fendo.2021.748216 (PMC8631732; doi:10.3389/fendo.2021.748216)
Supplement: Supplementary file 2 [file Table_2.xlsx]

## Sheet: 1630727704253_6fa49eb5b001
Symbol	Gene ID	log2 (MIA3shRNA / MIA3control)	MIA3Control1 FPKM	MIA3Control2 FPKM	MIA3shRNA1 FPKM	MIA3shRNA2 FPKM	Pvalue(MIA3shRNA / MIA3control)
'ADA'	100	-0.737026	6.32	5.2	2.68	4.18	0.00824414
'GNPDA1'	10007	1.26794	9.62	9.95	23.45	23.12	4.89914e-24
'POM121C'	100101267	0.516663	11.48	9.66	16.05	13.96	2.20194e-05
'ZSCAN30'	100101467	0.850229	1.79	2.56	3.4	4.2	7.30519e-05
'SRA1'	10011	-0.353382	32.27	34.45	25.41	25.78	0.00172119
'SMIM10L1'	100129361	-0.436818	7.16	8.16	5.2	6.03	0.00163709
'SH2B3'	10019	-0.723922	47.92	48.15	29.34	28.07	6.46075e-18
'CDH4'	1002	-0.747374	5.6	4.97	3.09	3.13	2.02855e-07
'RASA4B'	100271927	-0.681316	9.63	11.27	6.17	6.89	2.76184e-06
'WASHC1'	100287171	-0.282793	64.88	69.62	59.11	57.65	0.00104595
'NBPF20'	100288142	-0.525438	1.25	0.92	0.75	0.75	0.00565901
'TMED7-TICAM2'	100302736	0.576914	7.39	7.23	9.64	12.16	5.44055e-05
'CDH6'	1004	0.777839	22.84	21.2	37.28	35.11	6.54864e-18
'TOM1'	10043	0.386492	21.95	21.37	29.09	26.55	0.000658676
'DNAJB6'	10049	-0.382255	75.3	73.8	59.09	62.84	1.6838e-05
'INAFM2'	100505573	0.326444	13.73	15.35	16.86	19.21	0.00673682
'TMEM35B'	100506144	0.393397	30.75	32.33	37.52	44.72	0.00426707
'C16orf95'	100506581	1.41477	1.73	1.74	4.69	4.57	0.00018372
'RPL17-C18orf32'	100526842	-0.377828	22.97	26.57	16.6	21.27	0.00695339
'RPS10-NUDT3'	100529239	0.755983	3.35	4.41	6.1	6.84	0.000158146
'NDUFC2-KCTD14'	100532726	-1.2301	11.63	11.76	5.51	4.39	1.37264e-11
'COMMD3-BMI1'	100532731	-0.667169	9.63	10.57	5.55	7.09	1.11591e-05
'C8orf44-SGK3'	100533105	0.831147	0.89	1.4	1.47	2.58	0.00624108
'ISY1-RAB43'	100534599	0.436814	8.25	9.47	12.65	11.15	0.000364715
'ABCC5'	10057	-0.474936	5.4	5.97	4.49	4.13	0.00102086
'SCAMP2'	10066	-0.272521	55.22	52.62	46.91	41.65	0.00639063
'PTPRU'	10076	-0.500235	4.42	4.29	2.9	3.23	0.00146205
'PDCD7'	10081	0.648247	6.7	6.94	10.24	10.98	7.39246e-06
'GPC6'	10082	0.802641	2.08	2.12	3.5	3.65	7.79716e-07
'PTGES3L-AARSD1'	100885850	2.54914	0.12	0.07	0.55	0.43	0.00647533
'UST'	10090	0.704566	4.96	6.03	8.82	9.28	4.14263e-07
'ARPC5'	10092	-0.688345	37.05	40.45	23.33	24.39	2.62841e-16
'PPIF'	10105	-0.778548	53.94	44.42	29.19	27.82	2.94463e-11
'RAD50'	10111	0.373067	7.15	6.44	9.17	8.3	0.00111291
'HIPK3'	10114	-1.1757	13.13	12.17	5.51	5.57	4.09498e-28
'CDH13'	1012	-0.26302	35.16	35.72	29.45	27.19	0.00921293
'ACTR1B'	10120	0.608631	16.94	19.27	24.64	29.51	1.06413e-06
'DNAL4'	10126	0.789975	7.12	7.11	12.72	11.71	1.63991e-05
'OPTN'	10133	0.22633	42.14	43.31	50.24	48.42	0.00889596
'G3BP1'	10146	-0.365649	16.27	15.82	12.27	12.44	2.61669e-05
'MBNL2'	10150	-0.780807	30.37	31.7	17.37	18.37	2.02614e-17
'ABI2'	10152	-0.340764	20.97	20.24	16.71	17.64	0.000345281
'FARP1'	10160	0.292483	52.46	52.19	64.19	62.79	0.000210009
'SLC25A15'	10166	-0.488568	6.82	6.78	4.31	5.32	0.00200172
'CNIH1'	10175	-0.27291	27.58	28.29	21.69	24.21	0.00357397
'RBM7'	10179	0.625935	7.76	9.11	12.27	13.56	1.16971e-06
'LHFPL6'	10186	0.384005	59.53	65.82	79.37	83.59	2.06536e-05
'ALYREF'	10189	0.465683	35.7	33.42	46.86	47.9	9.16196e-05
'LOC101929959'	101929959	0.51665	7.32	7.79	11.74	11.4	0.00509328
'TSHZ1'	10194	0.568156	3.18	2.44	4.21	4.09	0.00127821
'PRMT3'	10196	-0.56331	5.5	4.64	3.25	3.58	0.00687145
'ADAM10'	102	0.472317	50.48	50.95	69.99	73.04	1.54891e-09
'MPHOSPH6'	10200	0.390237	24.08	23.84	28.78	33.5	0.00510579
'NUTF2'	10204	0.334118	52.53	56.01	66.64	67.98	0.000179084
'AK6'	102157402	-0.541612	10.22	10.93	6.81	7.2	0.00265107
'CTDSPL'	10217	-0.292465	17.13	17.31	13.6	13.54	0.00408911
'GDF11'	10220	-0.583178	10.7	10.36	7.07	7.41	1.58093e-06
'PLIN3'	10226	0.268291	76.66	68.9	86.93	87.16	0.00342219
'MFSD10'	10227	-0.37369	50.41	52.77	39.62	39.52	0.000152613
'STX6'	10228	-1.16857	14.87	14.68	6.07	7.03	4.64901e-23
'SLC35B1'	10237	-0.351631	33.08	35.67	27.05	26.69	0.00212326
'DCAF7'	10238	0.339832	22.21	21.83	27.84	27.48	7.37619e-05
'CDK9'	1025	0.521816	13.77	16.76	22.36	21.1	4.23699e-05
'SRRM1'	10250	-0.307767	27.52	25.35	22.89	19.33	0.00640747
'SPRY1'	10252	0.758849	2.09	2.77	4.18	4.08	0.000712226
'STAM2'	10254	-0.56079	12.58	13.14	8.28	9.03	2.48763e-07
'CDKN1A'	1026	-0.818883	1418.33	1407.05	802.16	786.74	1.3277e-30
'DENND4A'	10260	0.623791	4.03	3.77	5.95	5.77	2.89255e-07
'CDK2AP2'	10263	-0.413656	28.37	25.26	20.54	19.35	0.00912356
'CDKN1B'	1027	-0.7177	21.5	19.7	11.65	13.25	2.52071e-08
'AKAP8'	10270	-0.431035	7.57	8.03	5.93	5.54	0.00294611
'FSTL3'	10272	-0.768083	24.1	23.21	13.11	14.47	8.32528e-11
'LOC102723728'	102723728	0.329491	53.19	66.48	80.35	68.68	0.00615493
'SIK1B'	102724428	1.07315	0.89	0.81	1.73	1.74	5.99343e-05
'CBSL'	102724560	0.874062	2.22	3.31	5.13	4.73	0.000143299
'LOC102724843'	102724843	-0.652506	4.63	5.03	2.43	3.67	0.00503145
'STUB1'	10273	-0.276099	71.64	79.8	61.3	62.85	0.00529678
'STAG1'	10274	-0.436612	10.91	11.41	8.14	8.33	6.0881e-05
'UBE4B'	10277	0.31536	13.3	12.91	16.57	15.93	0.00169912
'EFS'	10278	0.756595	12.85	12.44	21.29	21.05	1.941e-10
'RGS19'	10287	0.980157	3.93	4.17	8.51	8.01	6.64092e-06
'SPEG'	10290	-1.21803	3.58	3.78	1.71	1.4	4.95834e-09
'BCKDK'	10295	0.334259	36.07	35.52	46.15	44.27	0.000744761
'VPS26C'	10311	0.806067	13.84	13.42	23.02	24.35	1.41651e-13
'SMYD5'	10322	0.469681	8.44	8.19	11.7	11.16	0.00108341
'AKR1A1'	10327	0.311178	26.6	27.71	32.76	33.64	0.00877364
'IRAG1'	10335	0.60044	17.14	17.49	26.8	25.23	3.48174e-11
'PCGF3'	10336	-0.494726	8.07	8.2	5.47	5.97	3.87537e-05
'TRIM22'	10346	-0.373746	59.37	68.78	50.2	47.88	9.26638e-05
'ABCA7'	10347	-1.09492	2.68	2.87	1.33	1.3	5.33464e-09
'NPM3'	10360	0.729463	10.45	11.32	17.06	18.76	0.000177967
'HMG20A'	10363	0.956182	7.32	7.68	14.06	14.91	2.22542e-15
'SEMA3A'	10371	0.616084	16.93	16.3	26.65	24.29	4.00443e-11
'TUBA1B'	10376	0.285962	1027.9	1001.83	1213.73	1242.54	6.49589e-05
'BTN3A3'	10384	0.586078	8.94	9	13.53	13.14	1.05358e-05
'DLC1'	10395	-0.257982	38.37	34.63	29.98	30.18	0.00458508
'NDRG1'	10397	0.29469	66.58	64.82	79.44	80.63	0.00030013
'MYL9'	10398	0.299898	376.3	359.77	473.39	424.95	0.000355534
'RACK1'	10399	-0.288314	961.54	1025.76	783.79	831.04	0.000113027
'ADARB1'	104	-1.2136	13.35	14.71	6.12	6.41	7.43987e-26
'CPQ'	10404	0.447191	14.7	15.37	20.91	19.76	0.000538274
'NSA2'	10412	-0.384071	62.79	60.99	43.66	52.52	0.000287413
'SPON2'	10417	-1.36814	369.18	342.89	134.83	137.6	6.31676e-64
'UBAC1'	10422	0.453823	12.51	13.74	16.18	19.51	0.00185097
'CDIPT'	10423	0.666447	41.22	44.73	68.36	66.68	3.04949e-12
'PGRMC2'	10424	-0.291736	72.04	74.07	56.8	61.56	0.000667499
'CFDP1'	10428	-0.483075	23	23.61	15.96	16.67	0.000733869
'LYPLA1'	10434	-0.682697	27.94	28.62	15.81	19.74	2.61571e-07
'IFI30'	10437	-0.740652	96.06	98.99	62.31	53.46	2.79861e-11
'C1D'	10438	-1.0323	10.92	11.54	5.03	5.87	4.59897e-10
'ZER1'	10444	0.426195	18.62	19.1	26.39	24.13	1.77279e-05
'FAM3C'	10447	-0.311829	32.84	35.08	25.79	28.64	0.00267424
'ECI2'	10455	-1.00148	53.17	54.71	25.14	28.26	9.4708e-19
'GPNMB'	10457	0.363269	92.51	88.35	123.44	107.24	0.000116016
'TACC3'	10460	0.362002	12.99	12.22	15.47	16.27	0.00368178
'FST'	10468	-1.49016	528.43	537.79	180.79	205.11	1.18347e-71
'TADA3'	10474	0.298844	42.71	49.03	56.84	54.5	0.00244897
'UBE2E3'	10477	0.323714	71.57	79.14	91.82	94.31	0.000398935
'CAP2'	10486	-0.395056	14.11	15.51	10.82	11.5	0.001606
'CREB3'	10488	0.348423	40.71	43.52	51.48	54.95	0.000760862
'VTI1B'	10490	-0.292383	22.46	23.07	18.1	18.79	0.00142663
'CRTAP'	10491	0.318561	65.84	70.93	85.6	83.59	3.97792e-05
'VAT1'	10493	0.55313	142.5	138.52	212.78	196.34	1.66124e-11
'STK25'	10494	0.379882	35.37	37.47	46.12	48.08	7.1859e-05
'UNC13B'	10497	0.611327	4.68	5.1	7.29	7.29	1.01714e-06
'CARM1'	10498	0.560057	35	34.06	52.17	48.98	7.48944e-10
'SEMA6C'	10500	-0.860082	1.8	1.34	0.87	0.92	0.00606846
'SEMA4F'	10505	0.532761	2.99	2.47	3.74	4.38	0.00616007
'CEBPB'	1051	-0.276325	128.06	148.96	113.52	113.76	0.00235056
'CIB1'	10519	0.419641	46.25	48.14	61.3	65.37	0.000117262
'CEBPD'	1052	0.337526	102.45	126.62	132.25	154.92	0.00229601
'DDX17'	10521	-0.208113	59.26	59.89	51.46	50.92	0.0083808
'HYOU1'	10525	0.439087	30.22	27.05	41.29	35.7	3.14394e-05
'PITRM1'	10531	-0.350541	28.8	26.8	22.37	20.9	0.000678673
'P3H3'	10536	0.309335	63.17	61.51	75.51	77.84	0.000228118
'PRDX4'	10549	0.798778	67.73	69.58	113.29	123.8	7.9268e-16
'ARL6IP5'	10550	-0.321955	117.16	133.51	95.77	103.18	0.000324577
'HTATIP2'	10553	0.487633	24.93	30.8	36.79	40.46	0.00012903
'SLC35A1'	10559	0.401261	11.8	13.34	15.28	17.74	0.00636242
'IFI44'	10561	0.527908	25.1	25.1	38.65	32.67	1.96881e-05
'MRPL28'	10573	-0.295192	63.18	65.35	49.39	54.66	0.00551649
'CCT7'	10574	-0.284235	155.17	146.95	119.15	127.61	0.000696784
'CCT2'	10576	-0.330782	74.02	73.73	57.36	59.21	0.00019229
'TACC2'	10579	0.603671	3.52	2.8	4.98	4.63	0.00114411
'TXNRD2'	10587	-0.425293	16.15	14.93	10.9	12.11	0.00299681
'USP16'	10600	-0.401287	17.4	16.58	13.06	12.56	0.000797916
'ERLIN1'	10613	0.812169	17.71	17.83	31	31.26	2.49169e-16
'TGOLN2'	10618	0.60246	46.41	43.16	69.37	65.3	2.28312e-12
'POLR3G'	10622	-1.56165	4.21	3.81	1.28	1.41	1.95311e-11
'IVNS1ABP'	10625	-0.386518	7.71	8.12	5.89	6.07	0.00406903
'TRIM16'	10626	-0.565373	9.69	9.78	5.81	7.04	0.000516539
'TXNIP'	10628	1.10201	74.36	77.29	168.08	154.29	1.47476e-39
'CENPF'	1063	0.384419	5.67	4.7	7.04	6.48	0.00186737
'POSTN'	10631	1.66129	64.14	72.56	220.83	207.5	6.30579e-84
'EXOC5'	10640	0.427743	10.15	10.35	13.72	14.51	9.92214e-06
'CAMKK2'	10645	0.462443	11.77	11.1	15.57	15.95	1.7004e-05
'PMVK'	10654	0.621115	8.73	7.87	11.58	13.89	0.00375436
'GNA13'	10672	-0.345751	16.35	15.67	13.13	11.99	0.000617217
'GNB5'	10681	-0.413443	11.69	12.22	8.5	9.59	0.00129731
'CORIN'	10699	1.11689	1.06	1.46	2.42	2.61	5.84001e-05
'CETN3'	1070	0.637616	4.98	5.64	7.4	9.23	0.00375168
'CFL2'	1073	-1.24541	67.33	65.01	25.24	29.99	6.49244e-36
'KIF1C'	10749	0.326352	43.28	44.27	54.09	55.08	3.11743e-05
'CHL1'	10752	0.568439	4.31	3.7	5.81	6	1.20997e-05
'NUP50'	10762	-0.529634	13.56	12.05	8.16	9.16	1.11145e-05
'NES'	10763	0.579165	17.22	13.35	23.02	22.34	1.48079e-06
'AHCYL1'	10768	-0.366552	53.64	56.31	40.46	43.64	1.91342e-05
'ZMYND11'	10771	-0.623558	22.17	23.38	14.91	14.77	6.12715e-10
'SRSF10'	10772	-0.434379	19.3	20.38	13.96	15.95	4.85407e-05
'ARPP19'	10776	-0.577601	26.93	27.99	17.96	18.31	9.75666e-11
'ZNF234'	10780	0.774844	1.17	1.32	2.21	1.94	0.00222088
'NCKAP1'	10787	-0.247174	64.29	64.78	53.28	54.84	0.0016562
'LOC107985728'	107985728	-1.25898	2.3	2.5	0.9	1.09	3.01408e-06
'SEPTIN9'	10801	0.501128	99.48	94.73	134.38	132.72	3.89655e-10
'FRS2'	10818	-0.44239	7.37	7.16	5.24	5.42	0.000178452
'FAM114A2'	10827	0.458315	5.05	6.09	7.64	8.11	0.00329173
'ARID5A'	10865	-0.744581	4.18	4.45	1.97	3.14	0.00551284
'FGL2'	10875	1.22307	4.61	4.68	10.36	11.14	1.70852e-20
'WDR3'	10885	-0.39257	3.79	3.41	2.71	2.74	0.00349672
'MALT1'	10892	-0.454924	6.78	6.34	4.35	5.41	0.000142315
'YIF1A'	10897	0.297786	79.56	78.97	92.59	99.48	0.00226592
'TRAFD1'	10906	-0.345043	21.67	24.24	18.02	17.86	0.00217063
'COPS8'	10920	0.41327	21.77	24.97	30.71	32.26	0.000141337
'RNPS1'	10921	0.405509	47.94	44.64	63.52	57.55	8.93084e-05
'SUB1'	10923	-0.609881	35.05	37.26	21.89	25.16	1.19017e-09
'RALBP1'	10928	0.264113	25.63	27.73	31.37	32.21	0.00336854
'AFG3L2'	10939	0.339416	12.1	11.03	14.75	14.33	0.00615269
'KDELR1'	10945	0.3666	251.9	255.94	340.2	309.3	1.00902e-05
'HNRNPA0'	10949	0.253436	10.29	10	12.34	11.65	0.00890018
'TOMM34'	10953	0.667534	17.07	16.8	26.99	26.39	1.87251e-08
'PDIA5'	10954	0.794933	22.78	26.54	42.64	42.23	1.79092e-12
'SERINC3'	10955	-0.47305	84.39	89.78	69	67.53	2.67447e-09
'TMED2'	10959	0.239792	132.61	134.31	151.62	161.21	0.00195229
'MLLT11'	10962	0.335679	20.42	24.29	29.44	26.5	0.00493656
'IFI44L'	10964	0.667738	20.1	23.6	39.92	31.73	3.00251e-07
'CKAP4'	10970	0.284736	241.06	240.82	291.74	290.8	8.24624e-05
'HTD2'	109703458	-0.853206	2.84	4.68	1.48	2.55	0.00274831
'ADIRF'	10974	-0.528962	89.89	88.6	60.82	62	5.86348e-06
'FERMT2'	10979	-0.442982	77.6	81.7	58.59	58.51	5.35464e-08
'GCN1'	10985	0.40781	14.63	13.34	18.96	17.87	1.90482e-05
'COPS5'	10987	-0.497729	39.69	42.36	27.98	29.68	2.42136e-05
'IMMT'	10989	-0.32692	36.96	35.43	29.64	27.53	0.0011832
'SF3B2'	10992	0.443444	61.7	56.79	83.36	76.54	1.80593e-06
'IL24'	11009	-1.28614	102.4	84.53	37.53	37.94	5.59837e-31
'TLK2'	11011	0.482283	8.07	7.83	11.16	10.23	2.94585e-05
'KDELR3'	11015	0.486986	82.53	90.64	114.06	126.47	1.07367e-07
'ATF7'	11016	0.418102	7.07	8.41	9.68	9.1	0.000592306
'IFT27'	11020	1.71577	5.7	5.72	18.45	18.61	2.64426e-18
'TENT4A'	11044	0.588401	7.17	7.32	10.9	10.65	4.59587e-06
'CPSF6'	11052	-0.337754	11.57	11.18	9.15	8.72	0.00129857
'OGFR'	11054	1.65978	9.97	10.78	34.66	30.38	3.72353e-41
'WWP2'	11060	0.358476	9.31	8.65	12.08	10.6	0.00591022
'CNTRL'	11064	0.9022	0.82	0.9	1.53	1.58	0.000180952
'SNRNP35'	11066	-0.922999	13.71	15.36	7.16	6.75	8.79966e-07
'TRIOBP'	11078	0.902164	30.1	31.86	54.58	53.82	3.08938e-26
'DNAJB4'	11080	-0.479974	17.82	19.27	12.26	13.99	7.3373e-05
'ESM1'	11082	1.27807	0.9	0.47	1.32	1.97	0.00498113
'ADAMTS5'	11096	0.450539	12.18	14.8	18.36	18.21	7.16739e-06
'PRSS23'	11098	0.649628	63.58	65.38	100.32	100.42	5.27187e-17
'ATE1'	11101	-0.548116	6.79	6.87	4.4	4.75	0.000124274
'EMILIN1'	11117	0.302397	86.26	86.92	107.81	104.09	9.75529e-05
'BTN3A2'	11118	0.459189	18.58	21.64	28.1	27.63	9.34017e-06
'BTN3A1'	11119	0.686962	12.09	13.4	20.77	19.95	4.28769e-10
'BTN2A1'	11120	-0.436393	25.43	25.5	18.74	18.58	3.04319e-05
'FAF1'	11124	0.355734	12.54	12.72	17.4	14.92	0.00583185
'CRYZL2P-SEC16B'	111240474	0.610163	1.27	1.36	1.81	2.17	0.00709809
'KIF3A'	11127	-1.13999	4.66	4.79	2.62	2.32	4.78626e-11
'CDC42EP1'	11135	-0.32654	65.55	56.28	49.6	46.85	0.00197219
'IL1RAPL1'	11141	-1.70335	0.55	0.37	0.14	0.15	0.00763589
'HHLA3'	11147	0.579516	11.8	12.01	18.76	16.82	0.00336531
'CORO1A'	11151	-1.98459	1.29	1.21	0.24	0.34	0.000967772
'WDR45'	11152	0.512104	20.18	21.37	28.93	29.84	2.24719e-05
'RABL2B'	11158	0.477759	7.98	7.06	9.73	10.88	0.00258359
'CHI3L1'	1116	2.89336	0.28	0.53	3.49	2.46	2.09796e-10
'ERLIN2'	11160	0.889768	14.26	12.86	25.2	25.8	1.6583e-19
'ERG28'	11161	-0.507903	13.34	15.81	9.91	10.44	0.000388344
'FSTL1'	11167	-0.669701	450.85	451.49	267.58	294.53	9.17268e-19
'LZTS1'	11178	-1.22791	3.25	3.08	1.28	1.39	1.80899e-10
'SLC2A6'	11182	-0.854361	8.98	10.53	5.59	5.55	4.5909e-07
'INMT'	11185	-0.263614	39.17	41.27	33.61	32.89	0.0057201
'NISCH'	11188	0.295383	19.99	19.88	24.63	22.86	0.00272228
'WBP4'	11193	0.74828	5.75	7.2	10.2	11.38	6.67775e-06
'AKAP13'	11214	0.313116	4.35	4.09	5.45	5.08	0.00967082
'GALNT6'	11226	0.846478	8.07	7.35	14.3	13.23	1.5007e-12
'GALNT5'	11227	0.721888	73.3	60.38	115.13	117.93	2.24306e-17
'RNF24'	11237	0.26182	18.77	21.65	23.7	23.82	0.00478682
'PRRT2'	112476	-1.0775	3.11	3.11	1.37	1.22	7.80795e-05
'PTGDR2'	11251	-1.3973	1.22	1.46	0.42	0.61	0.000705476
'MAN1B1'	11253	0.883316	30.79	29.6	55.26	54.91	9.30422e-22
'CMTM7'	112616	-0.950604	11.69	12.25	6.48	6.25	3.8602e-08
'KLHL2'	11275	-1.22647	8.2	9.11	3.9	3.86	2.79423e-13
'IFT43'	112752	0.48587	14	17.02	20.17	22.98	0.00887725
'STX1B'	112755	-1.23248	1.73	2.07	0.78	0.84	5.16924e-06
'SYNRG'	11276	-0.416416	7.81	6.15	5.14	5.05	0.0020724
'GLMP'	112770	0.606446	70.51	72.39	111.53	104.4	2.68604e-11
'MGAT4B'	11282	0.798288	77.48	79.18	137.3	132.96	4.12658e-23
'L3HYPDH'	112849	-0.944137	22.7	22.81	10.62	12.29	1.86214e-11
'B4GALT7'	11285	0.442111	19.82	19.29	24.23	28.43	0.000639675
'TP53RK'	112858	-0.352537	11.38	11.95	8.77	9.37	0.0065129
'CHRM2'	1129	-0.862625	50.39	51.06	27.2	28.15	8.48849e-27
'MED8'	112950	-0.407634	24.42	24.28	17.65	18.96	0.000711218
'ADCY7'	113	-1.56843	12.05	9.44	4.05	3.88	7.44937e-26
'PLCD3'	113026	0.379793	16.2	16.34	21.33	20.82	0.000211799
'LYPLA2'	11313	-0.545725	44.82	44.13	30.95	29.71	3.56038e-07
'COPE'	11316	0.288957	109	106.54	125.77	134.23	0.00136508
'CHST14'	113189	2.28675	8.64	9.81	46.2	43.07	3.47112e-82
'GOLM2'	113201	0.482355	41.6	46.46	58.7	63.09	4.70546e-08
'C12orf57'	113246	-0.495517	88.18	107.15	62.06	75.16	0.000278449
'DDX42'	11325	0.317165	21.56	21.87	26.36	27.05	0.000780663
'LARP4'	113251	-0.3956	12.64	12.63	9.48	9.25	0.000192438
'TMEM106A'	113277	0.498454	4.96	4.49	6.63	6.42	0.00258907
'FKBP9'	11328	-1.04886	81.11	82.71	37.62	41.13	1.54403e-35
'ACOT7'	11332	-0.307776	44.66	41.48	35.33	33.15	0.00614191
'TUSC2'	11334	-1.00579	20.99	20.64	9.73	10.85	3.56099e-12
'EXOC3'	11336	-0.303156	20.7	20.29	16.88	16.08	0.00709223
'GABARAP'	11337	0.277248	203.6	220.43	264.7	244.94	0.00118273
'MGLL'	11343	0.57255	57.15	54.29	81.3	83.33	1.49605e-12
'SYNPO'	11346	-0.324146	28.89	29.85	23.74	22.79	0.000240293
'CYP2U1'	113612	-0.456736	5.2	5.6	3.35	4.36	0.00576661
'DTX2'	113878	-0.391517	14.72	13.75	12.92	9.7	0.00864468
'TXNRD3'	114112	0.881665	1.14	1.77	2.37	2.91	0.00244355
'SLC2A13'	114134	0.447834	4.53	4.53	5.8	6.32	0.000396893
'LACTB'	114294	-0.595862	35.12	34.11	22.75	23.42	1.93975e-08
'CHUK'	1147	-0.890509	10.33	10.46	5.03	6	4.15026e-10
'CYGB'	114757	-0.689242	193.81	180.49	123.06	107.18	3.79523e-13
'CARD16'	114769	0.390276	51.31	60.76	71.79	78.75	0.00138163
'MBD6'	114785	0.498466	13.47	12.32	19.55	16.55	3.54383e-05
'GPRIN1'	114787	0.819184	2.08	1.92	3.62	3.39	3.738e-05
'TUBGCP5'	114791	0.638818	3.92	3.51	5.76	5.66	0.000146262
'ELFN2'	114794	0.51011	3.2	2.4	4.08	3.84	0.00137303
'RNF157'	114804	-1.14754	1.24	1.32	0.58	0.58	0.000141253
'KLHL29'	114818	-0.588748	5.01	4.7	3.01	3.27	0.00025246
'LENG8'	114823	-0.407531	37.75	34.98	26.87	27.92	4.83802e-06
'OSBPL5'	114879	1.28118	6.98	7.35	16.85	17.52	6.46073e-28
'OSBPL7'	114881	-1.21124	3.02	2.69	1.25	1.15	3.97178e-06
'OSBPL8'	114882	-0.659018	21.68	21.8	13.3	13.96	1.70833e-13
'OSBPL9'	114883	0.356425	20.86	21.77	28.41	26.03	0.000847488
'OSBPL10'	114884	0.536949	3.26	2.58	3.84	3.97	0.00671355
'FBXO32'	114907	1.0645	1.66	1.98	4	3.56	3.50304e-10
'TMEM123'	114908	-0.459119	111.83	124.37	77.29	93.26	2.25125e-06
'MRFAP1L1'	114932	0.545745	17.52	19.87	25.6	28.54	3.51719e-05
'VASN'	114990	0.845703	117.18	113.97	216.69	195.44	3.37901e-23
'ADCY9'	115	0.484005	10.46	10.2	15.16	13.52	2.38863e-06
'CKB'	1152	-1.25498	42.32	42.26	18.27	16.9	3.49591e-24
'PCMTD1'	115294	-0.943354	13.49	15.66	7.22	8.08	1.12614e-13
'TBCB'	1155	-0.443028	72.36	77.06	52.34	56.86	3.9255e-05
'ARHGEF25'	115557	0.537876	14.62	17.03	22.86	22.73	6.25124e-06
'ALPK2'	115701	-0.667864	6.58	6.88	4.37	4.04	5.17211e-08
'EVI5L'	115704	0.606737	9.82	9.84	15.31	14.39	1.38013e-07
'BATF2'	116071	0.669059	3.4	3.12	5.87	4.37	0.00546275
'FOXP4'	116113	1.27653	3.92	3.44	9.46	8	1.1179e-15
'KLHDC3'	116138	1.07231	23.64	25.61	49.24	53.56	4.27733e-24
'FAM210B'	116151	0.860947	17.88	19.47	31.97	35.35	1.63266e-16
'LYPD1'	116372	-1.16334	11.56	12.89	4.9	6.23	3.29386e-11
'TSEN15'	116461	-0.341878	28.09	31.36	20.24	25.96	0.00944993
'NIBAN1'	116496	-0.511834	4.85	4.32	3.24	3.15	0.000385179
'MRPL54'	116541	-0.507469	26.74	29.29	17.68	21.44	0.00760369
'CNTROB'	116840	0.368939	8.56	7.63	10.8	9.85	0.00794047
'SLC18B1'	116843	-0.703909	3.73	4.34	2.33	2.57	0.00308744
'ACAP3'	116983	-0.286703	17	18.02	14.54	14.01	0.00681891
'ARAP1'	116985	0.347122	16.06	17.66	21.24	21.46	0.000319856
'RAB3IP'	117177	-0.825548	1.57	1.26	1.12	1.26	0.00658452
'GALNT15'	117248	-1.51001	30.53	33.5	10.44	11.97	1.86872e-48
'IP6K3'	117283	-2.31154	0.68	0.53	0.08	0.19	0.00104364
'AP1S1'	1174	0.281376	82.07	90.41	96.39	111.66	0.00566921
'AP2S1'	1175	-0.258298	239.25	236.46	194.55	198.98	0.00224561
'TWIST2'	117581	0.464331	118.79	142.09	177.77	179.29	1.20723e-06
'AP3S1'	1176	0.528431	65	65.19	91.01	97.33	1.73424e-08
'CLCN2'	1181	-0.890269	2.12	1.59	0.98	0.98	0.00576111
'ANTXR2'	118429	0.242666	31.46	29.13	37.64	35.39	0.00444569
'ZNF511'	118472	-0.649871	23.45	25.62	14.57	16.49	3.49629e-05
'CLCN7'	1186	0.699191	18.27	17.2	29.89	27.26	7.01306e-12
'FRA10AC1'	118924	0.516619	3.17	3.51	4.52	4.95	0.00656733
'AGAP4'	119016	-0.866616	2.69	2.48	0.96	1.91	0.00738935
'CLIC2'	1193	1.4031	0.51	0.28	1.12	0.95	0.00460878
'AGAP11'	119385	-1.23916	1.17	0.89	0.33	0.55	0.00376936
'TPP1'	1200	-0.906256	88.94	89.67	49.93	44.6	3.29182e-24
'SLC36A4'	120103	-0.460223	7.22	9.13	6.02	6.44	0.00255036
'CLNS1A'	1207	0.330016	28.89	33.75	34.83	42.52	0.00773768
'CLTA'	1211	-0.275711	149.06	153.7	112.75	128.69	0.00283582
'CLTB'	1212	0.534107	61.9	64.42	87.4	93.86	7.2075e-08
'IKBIP'	121457	0.418587	63.97	69.55	85.21	96.82	9.85138e-06
'SOCS4'	122809	-0.531777	6.12	5.67	4.09	4.01	4.55875e-05
'TARS3'	123283	0.560987	3.99	3.74	5.64	5.96	0.00166937
'NIPA1'	123606	-0.931943	4.76	4.92	2.52	2.48	1.80281e-10
'WHAMM'	123720	-0.619971	7.81	7.07	5.11	5.03	0.000113551
'CEP20'	123811	0.70121	15.14	16.3	24.06	26.54	3.31309e-09
'CMTM3'	123920	0.396412	15.84	16.99	20.62	22.27	0.00174047
'LTB4R'	1241	-0.964136	1.05	1.03	0.63	0.44	0.00768729
'TMEM219'	124446	0.506537	52.83	59.63	74.94	82.56	2.9056e-06
'TMEM170A'	124491	-0.958246	3.03	3.03	1.6	1.46	1.96044e-06
'CANT1'	124583	0.421305	26.2	24.03	34.3	32.49	2.81251e-05
'HEXIM2'	124790	0.729447	2.28	2.82	3.94	5.25	0.00961933
'CCDC43'	124808	0.481242	9.63	10.25	13.34	14.27	0.000833808
'SLC43A2'	124935	-0.839386	1.73	1.48	0.77	1	0.000153613
'C17orf49'	124944	0.360795	31.33	35.72	42.01	43.05	0.00796191
'MRPL10'	124995	0.373142	19.12	20.92	26.05	25.41	0.00238277
'ADH1B'	125	2.79203	0.47	0.59	3.46	3.74	1.19827e-26
'INO80C'	125476	-0.729635	9.04	10.49	6.46	5.25	0.00413527
'TRAPPC5'	126003	0.483492	5.27	6.05	7.2	8.53	0.000337213
'CCDC159'	126075	1.28105	1.93	3.04	6.68	5.61	3.6134e-05
'JOSD2'	126119	0.806542	30.08	31.48	50.87	56.61	3.74664e-10
'CPT1C'	126129	-0.444736	17.75	20.44	14.62	13.23	0.000376054
'ALDH16A1'	126133	-0.506199	9.67	8.5	6.22	6.38	0.000996681
'TNFAIP8L1'	126282	-0.707474	4.85	4.44	2.43	3.21	0.000283319
'IRGQ'	126298	-0.7278	3.02	3.18	2.01	1.75	3.77002e-06
'PLK3'	1263	-0.630922	16.39	16.49	10.75	10.34	1.77331e-06
'GIPC3'	126326	-0.966296	1.03	1	0.48	0.55	0.0060681
'CNN1'	1264	0.565328	9.55	10.53	14.4	15.48	0.000490709
'FBXO27'	126433	-1.05459	3.19	3.81	1.79	1.59	0.000120698
'CNN3'	1266	-0.300236	160.84	168.36	129.7	135.58	0.000140103
'CCSAP'	126731	-0.88474	3.05	3.13	1.61	1.75	4.31892e-06
'DNAI3'	126820	1.49737	0.7	0.63	1.9	1.79	1.15042e-05
'KLHDC9'	126823	1.99498	0.36	0.33	1.26	1.47	0.00154407
'IFFO2'	126917	-0.43561	4.18	3.95	3.14	2.8	0.00511405
'PRXL2B'	127281	-0.723655	20.06	19.45	12.45	11.61	2.0167e-09
'PODN'	127435	-0.851005	16.03	18.97	9.47	9.88	7.8283e-11
'C1orf122'	127687	0.37578	34.19	38.41	43.36	50.03	0.00215775
'COL1A2'	1278	0.195177	1344.46	1344.45	1578.07	1476.11	0.00889715
'UHMK1'	127933	-1.5065	31.03	29.6	9.62	11.56	4.3295e-52
'COL3A1'	1281	1.2172	136.3	160.66	351.58	332.96	1.0467e-43
'COL4A5'	1287	0.419274	6.46	6.19	8.73	8.38	0.000310899
'COL5A1'	1289	0.575615	37.96	33.11	54.31	50.69	6.75771e-10
'COL5A2'	1290	0.853085	98.6	101.65	183.36	175.5	3.81177e-30
'COL6A1'	1291	0.231443	692.74	649.13	835.05	727.91	0.00896442
'COL6A2'	1292	0.261553	723.28	656.93	855.09	784.14	0.00212986
'TRABD2A'	129293	-0.353817	21.12	20.95	16.78	18.77	0.00268566
'COL6A3'	1293	0.621394	254.46	225.71	381.6	351.18	4.39796e-12
'TMEM150A'	129303	0.858201	9.49	10.98	19.68	18.04	2.17667e-08
'TYW5'	129450	-0.589223	1.95	2.24	1.28	1.52	0.00929144
'MBOAT2'	129642	-0.538979	26.38	31.85	23.74	23.95	3.19834e-07
'TAF8'	129685	-0.558486	7.31	8.74	5.58	6.28	0.000908832
'RFTN2'	130132	0.559259	1.4	1.69	2.14	2.35	0.00818852
'COL13A1'	1305	0.403866	15.4	13.29	18.81	18.95	0.000897786
'KCTD18'	130535	0.42543	7.22	7.44	9.18	10.55	0.00526194
'COMT'	1312	-0.228735	79.48	80.36	66.4	68.98	0.00653421
'DCBLD2'	131566	0.631916	37.2	31.52	51.09	51.56	2.73223e-11
'FAM43A'	131583	0.499964	36.03	42.09	53.72	55.87	1.89027e-07
'KLF6'	1316	0.494338	25.69	25.91	36.23	35.88	1.17099e-08
'TMEM42'	131616	0.652264	9.12	11.8	16.41	16.17	0.00104866
'SLC31A1'	1317	-0.290444	31.31	30.5	24.59	25.58	0.00104138
'TMEM155'	132332	-0.463059	16.48	19.96	11.19	14.47	0.00218293
'MAP3K8'	1326	-0.668612	3.31	4.68	2.46	2.55	0.00369188
'SPATA18'	132671	0.444324	7.5	7.88	10.82	9.77	0.000405313
'ADM'	133	-0.38685	171.11	190.57	127.59	146.93	3.48159e-05
'SLC9B2'	133308	-0.531475	4.89	5.88	4.18	3.54	0.000617371
'EMB'	133418	-1.47514	3.35	3.55	1.08	1.39	4.18856e-11
'COX6A1'	1337	-0.276494	297.53	333.54	244.54	272.45	0.00392816
'AFAP1L1'	134265	-0.64517	4.34	2.94	2.35	2.08	0.00181838
'GRPEL2'	134266	0.556419	2.43	2.94	3.96	3.86	0.00343308
'TMEM171'	134285	-0.658832	7.81	13.15	6.01	7.11	0.00862527
'STARD4'	134429	-0.863975	14.27	15.69	7.77	10.01	1.21365e-12
'WDR36'	134430	-0.322498	8.41	7.76	6.32	6.51	0.0056889
'COX7A1'	1346	0.710652	57.66	57.41	96.56	90.29	2.62366e-06
'STXBP5'	134957	0.579376	6.46	5.68	9.33	9.52	4.46449e-08
'NCOA7'	135112	-0.555807	8.49	10.05	6.23	6.44	9.4229e-06
'HINT3'	135114	-1.25477	8.64	9.18	3.2	4.22	1.14809e-13
'CD109'	135228	0.837994	19.34	18.79	34.81	32.93	2.4555e-23
'PM20D2'	135293	-0.696921	2.01	2.11	1.23	1.3	0.00298712
'COX15'	1355	0.378045	7.22	7.67	9.76	10.05	0.00328654
'CPD'	1362	-0.62673	22.98	21.54	14.56	14.16	3.73952e-12
'CLDN7'	1366	1.05177	2.45	2.7	4.94	5.77	0.000128379
'CPS1'	1373	-0.709539	3.18	3.58	2.02	2.09	4.60395e-05
'CARNMT1'	138199	-1.06366	4.67	4.05	2.45	2.37	4.24436e-07
'CRABP2'	1382	0.33795	49.14	62.18	70.71	68.62	0.0064204
'CRAT'	1384	0.280968	31.16	28.45	35.46	36.09	0.0055947
'CREB1'	1385	-0.336083	8.67	8.09	6.54	6.97	0.00405948
'CREBL2'	1389	0.693551	9.98	11.37	16.4	17.86	2.99011e-09
'CREM'	1390	-0.543101	9.24	10.11	7.09	6.65	0.0021876
'FAM199X'	139231	-0.324899	6	6.1	4.49	5.08	0.00813255
'UPRT'	139596	0.556143	3.58	4.14	5.51	5.76	0.00494913
'CRIP1'	1396	-0.833595	14.18	14.36	7.97	7.93	0.000733736
'CRIP2'	1397	-0.477681	119.11	128.14	90.88	87.21	1.432e-07
'CRMP1'	1400	0.683622	1.93	1.81	3.13	2.83	0.00560863
'HAPLN1'	1404	1.0146	1.36	1.75	2.82	3.29	2.53751e-06
'ASB6'	140459	-0.447352	12.56	12.02	8.88	9.04	8.58785e-05
'NEK7'	140609	-0.839119	28.38	29.83	14.34	17.95	1.48274e-13
'NOL4L'	140688	-1.00786	9.21	7.9	5.36	4.66	1.45967e-12
'CRY1'	1407	-0.48568	7.26	7.38	5.25	5.05	0.00247683
'ADAMTS14'	140766	0.896087	1.71	1.39	3.04	2.72	2.66289e-05
'SMCR8'	140775	0.828207	4.4	3.52	7.44	6.52	2.58149e-09
'SRXN1'	140809	-0.233823	100.27	95.57	80.82	84.5	0.00500846
'SIRPA'	140885	-0.536981	29.11	27.39	19.77	18.98	4.6357e-08
'SREK1'	140890	-0.431519	6.57	6.45	4.95	4.7	0.000447557
'STK35'	140901	-0.460204	5.4	5.26	4.11	3.58	0.00100598
'CRYAB'	1410	0.616959	56.26	66.99	98.7	88.39	1.2781e-07
'SAMD8'	142891	-0.447159	12.13	12.18	8.38	9.32	1.79149e-05
'TRUB1'	142940	-0.718004	7.22	8.22	4.21	5.11	1.08452e-05
'CACUL1'	143384	-0.358885	5.52	5.51	4.23	4.31	0.00097991
'CSE1L'	1434	0.266547	27.41	25.48	31.11	32.15	0.00566434
'LDLRAD3'	143458	0.442144	4.69	5.11	6.34	6.84	0.00359447
'CSF2'	1437	-1.30404	14.88	12.11	4.96	5.9	5.56751e-07
'POGLUT3'	143888	0.754792	24.17	25.76	39.51	44.34	4.64736e-16
'TMEM86A'	144110	-1.02009	1.35	1.51	0.73	0.67	0.00211351
'PRICKLE1'	144165	0.442661	3.67	4.49	5.85	5.04	0.0073737
'ZNF664'	144348	1.68274	5.38	5.55	17.02	17.72	1.65685e-47
'ETFRF1'	144363	0.56035	10.9	12.61	16.89	17.9	0.00103354
'CSK'	1445	0.539949	13.47	14.38	20.66	19.03	6.96798e-06
'KRT80'	144501	-1.45354	2.46	2.5	0.93	0.88	2.50873e-08
'PHETA1'	144717	0.792596	2.3	3.05	4.19	4.72	0.000153915
'LACC1'	144811	-0.433059	8.41	9.97	7.42	5.95	0.00263544
'CSNK1E'	1454	0.366301	51.86	53.06	65.98	68.51	1.55464e-05
'CSNK1G3'	1456	-0.578546	8.22	8.87	5	6.37	7.56036e-05
'ADRA1D'	146	0.759961	1.59	1.33	2.47	2.45	0.00553266
'ZFP90'	146198	0.949165	4.16	4.66	8.04	8.42	1.10123e-11
'VCAN'	1462	0.971169	16.73	16.15	34.51	30.22	1.51727e-23
'CARMIL2'	146206	-1.96565	0.71	0.5	0.16	0.14	0.000261617
'CMTM4'	146223	-0.56614	4.42	4.01	2.38	2.9	0.000309205
'CSPG4'	1464	0.401749	30.2	24.99	38.25	34.13	0.000161432
'ZNF688'	146542	0.85236	5.08	5.18	9.54	7.88	0.000263261
'CSRP2'	1466	0.355884	42.34	46.54	52.83	60.05	0.00381992
'TEPSIN'	146705	-0.492553	6.86	8.45	5.07	5.52	0.00415394
'RUNDC1'	146923	-0.484626	6.34	6.37	4.78	4.28	0.00153953
'TRIM16L'	147166	-0.505647	10.5	12.54	7.9	7.53	0.00268646
'DACT3'	147906	-0.731346	9.73	12.55	6.4	7.03	5.12353e-06
'SIX5'	147912	0.511628	5.82	6.73	9.27	8.47	0.000596578
'DPY19L3'	147991	0.384667	5.59	5.97	7.39	7.68	0.00153824
'ZNF558'	148156	0.731204	1.97	1.52	3.39	2.6	0.00224697
'BROX'	148362	0.315253	12.61	14.66	16.63	16.67	0.00461392
'SAMD11'	148398	-1.35999	11.71	12.99	4.14	5.42	5.54825e-16
'CTBP1'	1487	-0.264648	59.79	59.08	44.29	47.92	0.00274178
'CTBP2'	1488	-0.337934	28.12	29.42	22.09	23.93	0.000668298
'CTF1'	1489	0.685121	5.66	7.54	11.25	9.77	0.000606164
'MOB3C'	148932	0.750724	3.6	4	6.38	6.29	3.40905e-05
'NBPF12'	149013	-0.456845	3.04	3.63	2.4	2.38	0.00900812
'SHISA4'	149345	-0.416879	34.33	42.47	28.26	28.77	0.00109833
'COMMD7'	149951	-0.38742	37.93	38.52	26.85	29.91	0.00101166
'LSM14B'	149986	0.517805	11.23	9.94	15.08	15.23	8.70676e-05
'CCDC117'	150275	0.607664	4.83	5.89	7.91	8.42	3.74822e-05
'CTPS1'	1503	-0.395731	23.66	23.09	18.14	16.9	0.000325605
'PHETA2'	150368	0.535777	7.58	9.23	11.36	12.74	0.000541039
'ITPRIPL1'	150771	-1.17254	1.23	1.54	0.55	0.71	0.00286678
'CTSD'	1509	0.336284	443.17	423.95	581.7	504.3	0.000165937
'ERFE'	151176	-0.900435	5.24	5.5	3	2.7	4.58421e-06
'ARL6IP6'	151188	0.514054	6.65	7.54	9.59	10.56	0.000290928
'LRATD1'	151354	0.800659	2.43	2.05	3.89	3.89	1.07579e-06
'CTSL'	1514	1.07936	118.39	115.12	249.25	238.03	2.26059e-39
'TTC14'	151613	-0.470781	7.46	7.7	5.01	5.75	0.00242683
'CCDC80'	151887	0.454413	26.37	27.4	35.09	38.01	7.99635e-09
'CTSO'	1519	0.396407	12.99	12.12	15.82	17	0.00113016
'CTSS'	1520	-0.894665	5.09	4.86	2.69	2.63	4.89188e-07
'RNF38'	152006	-1.17499	8.61	8.47	3.87	3.64	4.84219e-18
'GLIPR2'	152007	-0.582641	18.98	20.16	12.29	13.49	1.51148e-05
'SH3D19'	152503	1.2842	7.94	7.86	19.24	18.93	6.78183e-35
'PAQR3'	152559	-0.846831	17.11	19.25	9.42	11.73	1.57656e-09
'SHISA3'	152573	2.06036	1.34	2.11	6.95	7.34	5.14167e-18
'CYB5A'	1528	-0.357136	32.39	38.7	25.87	28.05	0.00339398
'SLC38A9'	153129	-0.625504	7.28	8.87	5.19	5.38	0.000410208
'CREBRF'	153222	0.943035	3.43	3.4	6.57	6.5	5.15951e-14
'TMEM167A'	153339	-0.486401	22.81	24.99	15.25	18.63	1.18293e-05
'CYBA'	1535	-0.415924	204.55	206.13	146.46	158.88	6.386e-06
'CYC1'	1537	-0.388981	83.58	85.31	62.26	65.67	5.66683e-05
'MBOAT1'	154141	-0.951342	2.2	2.76	1.21	1.43	0.000876109
'CYP1A1'	1543	-1.57774	3.17	3.08	1.36	0.71	9.68293e-07
'CYP1B1'	1545	0.350053	31.06	28.7	36.15	39.47	0.000127376
'BMT2'	154743	-0.614714	7.5	8.49	4.73	5.63	4.22058e-05
'AMOT'	154796	-0.553961	2.12	1.94	1.38	1.31	0.00416958
'AMOTL1'	154810	0.521006	7.54	6.12	9.87	9.65	1.24095e-05
'CYP3A7'	1551	1.94139	0.18	0.31	0.85	0.94	0.00209371
'VPS37D'	155382	-0.799785	3.51	4.4	2.09	2.41	0.00733879
'TMEM65'	157378	-0.446922	8.05	9.3	5.64	6.99	0.00208932
'RDH10'	157506	0.413748	11.4	11.05	14.03	15.65	0.000317304
'ANKRD46'	157567	-1.25355	4.46	4.55	2.07	1.71	9.10634e-08
'VPS13B'	157680	0.291997	3.45	3.45	4.18	3.97	0.00918577
'KIAA2026'	158358	0.626261	4.04	4.11	6.04	5.84	2.22703e-06
'ZXDB'	158586	-0.561626	2.44	2.49	1.67	1.65	0.00401951
'ADSS2'	159	-0.600871	29.12	33.23	19.8	20.93	4.52333e-08
'CXorf38'	159013	-0.436882	8.73	9.44	6.96	6.67	0.000858129
'AARS1'	16	0.441267	19.91	19.3	28.02	24.79	4.08355e-05
'AP2A1'	160	0.21763	72.01	69.69	83.81	79.74	0.00889449
'DACH1'	1602	2.14445	0.12	0.16	0.67	0.56	2.53803e-05
'CD55'	1604	0.369801	84.86	82.06	106.28	103.07	1.46701e-05
'ALDH1L2'	160428	0.832175	8.2	7.46	13.86	13.87	1.40568e-15
'DAG1'	1605	0.389226	21.19	20.77	28.32	26.15	2.8849e-05
'PPTC7'	160760	-0.420252	6.89	6.69	4.57	6.06	0.00312949
'GPR180'	160897	-1.48377	6.38	6.76	2.21	2.45	4.80119e-32
'DAP'	1611	0.219303	142.74	141.83	162.29	166.51	0.00419558
'SYNE3'	161176	0.700366	1.89	1.73	2.83	2.59	6.28823e-07
'CLEC14A'	161198	2.0733	5.7	5.45	24.11	22.44	4.06906e-47
'ITPRIPL2'	162073	0.552549	14.46	12.49	19.27	19.98	4.408e-08
'SLFN5'	162394	-0.351101	23.66	20.98	18.2	16.53	0.000312185
'ZNF320'	162967	0.582912	1.66	1.87	2.43	2.25	0.0039612
'AP2B1'	163	0.32062	54.75	52.16	67.75	65.52	7.25075e-05
'ZNF791'	163049	0.656529	3	3.12	5.11	4.73	1.5302e-05
'ECI1'	1632	1.0968	8.2	9.66	17.85	20.04	1.53107e-11
'DCN'	1634	0.410372	187.83	242.56	266.98	298.98	8.2549e-05
'AP1G1'	164	-0.485591	20.57	20.14	14.5	14.36	9.36632e-08
'GADD45A'	1647	-0.523204	62.22	60.84	41.8	43.07	3.6875e-07
'AEBP1'	165	-0.421091	67.92	62.39	52.52	44.05	4.24861e-05
'DDX3X'	1654	-0.388456	82.24	88.89	64.7	64.97	9.29297e-07
'TLE5'	166	0.833162	141.33	159.93	256.58	275.99	1.89233e-22
'PRICKLE2'	166336	0.319019	4.47	4.6	5.8	5.42	0.00863719
'DHX15'	1665	-0.309893	43.55	42.74	34.22	34.86	0.000605512
'MMAA'	166785	-0.704415	1.93	2.03	1.3	1.2	0.00132297
'SGMS2'	166929	0.431916	4.53	4.77	6.12	6.22	0.000732265
'MIER3'	166968	-0.567541	5.12	5.2	3.58	3.33	0.000161162
'THAP5'	168451	0.410823	5.88	6.41	7.75	8.34	0.00522843
'CCDC71L'	168455	-0.372216	10.98	11.02	8.3	8.57	0.000296577
'TMEM64'	169200	-1.65483	4.91	5.92	1.46	1.95	1.0152e-18
'GLIS3'	169792	-0.488013	5.54	5.68	4.03	4.13	0.000152909
'ZNF883'	169834	1.1269	0.95	1.49	2.41	2.89	0.000515221
'FUT11'	170384	0.485613	9.14	9.53	13.07	12.78	0.00121735
'ADAMTS15'	170689	-0.74618	4.91	5.07	3.31	2.6	3.05218e-06
'PPP1R18'	170954	0.448345	46.52	44.41	63.41	58.85	1.19366e-06
'ZNF721'	170960	0.739786	1.56	1.22	2.26	2.34	0.00151369
'SYNPO2'	171024	0.670611	8.1	6.78	11.53	11.84	4.33315e-12
'SPTSSA'	171546	0.460023	13.04	15.31	18.99	19.7	0.000185213
'DGUOK'	1716	0.318872	46.66	53.2	62.26	62.51	0.00569637
'DHCR7'	1717	0.602828	14.18	15.03	23.59	20.4	1.03783e-06
'DHPS'	1725	-0.364515	38.48	39.28	29.89	30.59	0.00162205
'NQO1'	1728	-0.81196	417.98	438.65	236.28	247.83	2.5349e-28
'DIAPH1'	1729	0.430015	16.43	14.43	21.72	19.55	6.48709e-05
'DNM1'	1759	-0.884136	5.67	6.18	3.28	3.07	1.33057e-07
'DMPK'	1760	-0.492563	28.24	30.14	20.75	20.65	1.47682e-06
'DNASE1L1'	1774	0.345469	19.39	18.65	24.31	23.03	0.00169051
'DYNC1H1'	1778	0.300236	22.92	19.75	28.38	23.76	0.00451418
'TRDMT1'	1787	-1.13503	2.37	2.28	1.07	1.35	2.63597e-07
'ABAT'	18	-2.15303	0.65	0.75	0.11	0.21	1.05379e-05
'DPP4'	1803	0.661663	12	11.79	19.92	17.1	5.28054e-08
'DPYSL2'	1808	-0.321238	33.45	33.93	28.16	25.33	0.000682119
'DPYSL3'	1809	0.315822	31.19	31.19	40.17	36.84	0.000330888
'RCAN1'	1827	-0.558341	38.76	47.97	27.34	31.92	4.27531e-06
'SLC26A2'	1836	-0.571935	4.67	3.92	2.72	3.02	0.000103972
'DTNA'	1837	0.513756	5.15	7.25	8.36	9.35	0.00113689
'HBEGF'	1839	-0.580277	8.96	9.5	6.62	5.63	0.000617128
'DUSP3'	1845	0.840983	17.16	15.26	28.27	29.39	2.87745e-16
'DUSP6'	1848	-0.536199	19.17	16.93	12.1	12.62	4.34391e-06
'AGTR1'	185	1.23593	2.57	3.18	6.39	7.07	4.06697e-09
'DVL2'	1856	0.50104	10.74	12.24	16.15	16.09	4.84489e-05
'DVL3'	1857	0.352094	23.24	24.16	30.75	29.28	7.68364e-05
'TOR1A'	1861	-0.385962	36.03	38.83	28.9	27.93	0.000228426
'E2F3'	1871	-0.459348	7.73	6.67	4.94	5.56	0.0016555
'ECE1'	1889	1.443	53.5	52.61	149.47	137.21	6.91978e-69
'ECH1'	1891	0.666957	35.54	40.81	61.43	58.79	4.99329e-09
'ABCA1'	19	0.594187	5.13	5.33	8.22	7.37	5.85429e-08
'S1PR3'	1903	-0.347712	53.66	66.79	46.77	47.09	0.000577669
'EDNRA'	1909	0.791563	14.77	15.55	26.27	25.88	1.17856e-15
'EDNRB'	1910	1.07841	9.3	12.45	23.77	23.27	1.0679e-15
'PHC2'	1912	0.295121	62.03	61.28	74.93	75.74	0.000413058
'EEF1A1'	1915	-0.249785	2674.87	2922.96	2112.33	2561.34	0.00627297
'EEF1G'	1937	-0.281894	743.35	826.56	571.12	710.78	0.00414136
'EIF2D'	1939	0.322739	22.27	23.07	26.05	30.27	0.00642934
'EFNB2'	1948	0.431033	3.25	3.09	4.41	4.24	0.00745523
'CELSR2'	1952	-1.54295	0.88	0.78	0.29	0.28	1.60483e-08
'EGR1'	1958	0.773479	13.7	11.34	22.88	19.61	6.37429e-09
'EGR2'	1959	3.2827	0.05	0.09	0.66	0.62	1.65723e-05
'PLPP4'	196051	-0.657584	11.44	9.31	7.23	6.43	0.00164751
'EIF2S1'	1965	-0.49146	24.5	22.99	16.52	17.03	8.58039e-07
'PIANP'	196500	-0.56615	8.9	10.48	6.91	5.9	0.000487775
'ANO6'	196527	0.278504	23.37	23.55	28.33	28.06	0.00110107
'ADCY4'	196883	-1.25333	1.02	1.08	0.52	0.36	0.00217901
'EPHA2'	1969	-1.06362	21.91	22.14	10.84	10.14	5.31658e-23
'EIF4A1'	1973	0.214845	328.73	323.27	370.91	380.09	0.0036561
'ZNF48'	197407	-0.682199	3.36	4.02	2.42	2.27	0.00265022
'EIF4B'	1975	-0.218119	93.21	99.45	78.94	85.4	0.00690852
'EIF4EBP2'	1979	-1.03177	22.47	20.55	10.02	10.88	4.56273e-26
'EIF4G2'	1982	-0.2569	294.08	269.57	232.07	236.24	0.00119654
'ELF1'	1997	-0.515855	15.29	16.53	10.58	11.46	4.67503e-06
'ELK3'	2004	0.331868	26.2	24	31.62	31.12	0.00049464
'ELK4'	2005	0.84966	2.66	2.3	4.35	4.33	1.41911e-10
'ELN'	2006	-0.434082	25.34	25.52	17.2	20.14	6.0639e-05
'CFAP20DC'	200844	1.22241	0.74	0.77	1.43	1.86	0.00196807
'RPL22L1'	200916	0.606972	14.16	14.9	20.84	23.08	2.92109e-06
'CENPV'	201161	-0.823242	7.46	7.25	3.7	4.54	0.00183474
'EMP1'	2012	0.642657	118.17	111.63	180.3	182.75	2.67415e-16
'LYRM9'	201229	1.17948	1.59	2.32	4.18	5.42	0.000125957
'HACD2'	201562	-0.665067	16.76	18.16	10.33	11.33	2.67319e-09
'CTTN'	2017	0.723937	68.98	67.7	110.74	107.51	1.28905e-18
'TMEM154'	201799	-1.1997	0.59	0.7	0.28	0.26	7.9619e-05
'SMIM14'	201895	-0.582973	11.01	11.93	6.92	8.27	6.70478e-07
'TAPT1'	202018	-0.486406	6.85	7.26	5.01	4.86	0.00136352
'ENO1'	2023	-0.285059	593.04	533.73	457.46	460.99	0.000522363
'ENSA'	2029	0.353925	36	36.2	45.98	53.28	0.000751034
'TUBB'	203068	0.340945	758.22	711.22	937.52	909.84	8.37309e-06
'R3HCC1'	203069	0.968091	6.69	8.18	14.04	14.89	2.9726e-08
'FAM219A'	203259	0.411335	9.78	10	13.74	12.35	0.00093097
'CCDC107'	203260	0.371098	26.44	24.79	32.17	34.59	0.00852988
'SUSD3'	203328	-1.64607	2.45	2.74	0.76	0.8	0.000446974
'EPAS1'	2034	0.851434	209.25	210.83	360.69	391.69	1.67238e-30
'EPB41'	2035	0.540266	3	3.35	4.91	4.41	0.00030438
'VMA21'	203547	-0.420856	5.98	6.85	4.21	5.31	0.00652533
'EPB41L1'	2036	0.800254	7.51	7.5	13.34	12.72	4.73765e-14
'EPB41L2'	2037	0.334195	32.85	35.96	43.39	42.21	0.000138515
'STOM'	2040	-0.240415	250.99	273.29	217.09	222.97	0.00155871
'EPHA4'	2043	-0.667842	2.4	2.88	1.87	1.44	0.000910467
'EPHA5'	2044	1.05125	1.2	0.82	2.21	1.85	1.70668e-06
'EPHB3'	2049	-1.03996	0.93	1.07	0.52	0.45	0.00454245
'EPHX1'	2052	-0.57244	119.87	127.85	89.3	76.23	8.37949e-09
'STX2'	2054	0.461694	13.18	14.66	17.82	20.25	5.83438e-05
'EPRS1'	2058	0.413245	25.42	24.81	35.1	31.27	3.77916e-05
'EPS15'	2060	-0.362843	14.65	15.8	11.58	11.95	0.00040699
'SLC36A1'	206358	-0.678868	11.8	9.71	7.37	6.05	2.32088e-07
'EREG'	2069	0.47103	5	6.64	8.65	7.33	0.00273051
'AKT1'	207	0.650778	50.24	49.19	77.6	77.6	1.07008e-14
'ERN1'	2081	-0.604712	1.91	2.01	1.26	1.22	0.00114655
'ALAD'	210	-0.338386	23.72	23.45	17.33	19.64	0.00175913
'ALAS1'	211	-0.444747	54.05	51.3	40.95	35.18	2.63007e-05
'ETFDH'	2110	-0.441414	14.66	15.57	10.53	11.67	0.00153915
'ETS2'	2114	0.241944	36.83	34.08	42.5	41.11	0.00873878
'ETV4'	2118	-1.07931	9.22	7.98	4.16	3.73	1.72575e-08
'ETV5'	2119	-0.423926	18.87	17.12	13.67	12.96	0.000136936
'EVC'	2121	0.327408	14.58	12.7	17.42	16.41	0.0019384
'EVI2B'	2124	-0.807314	3.89	4.39	2.35	2.36	0.00190106
'EXTL2'	2135	0.303051	15.56	16.61	18.91	20.43	0.00746494
'EXTL3'	2137	1.11671	5.67	5.37	11.93	11.82	1.43704e-23
'ALCAM'	214	0.391646	59.77	63.24	80.82	79.32	6.33605e-07
'F2R'	2149	0.196978	156.17	157.74	177.19	179.85	0.00686625
'ABCD1'	215	0.632971	7.61	7.45	12.22	10.95	1.47646e-06
'F2RL2'	2151	0.593423	73.99	77.05	114.05	112.25	2.77436e-14
'ALDH1A1'	216	1.30971	11.92	16.72	33.46	36.91	4.11059e-20
'BPTF'	2186	0.3204	7.34	6.9	9.58	8.08	0.00557948
'FAT1'	2195	0.548028	28.8	26.98	42.9	38.09	8.36626e-10
'TMEM26'	219623	-1.35503	1.48	1.9	0.97	0.6	2.92167e-06
'ZCCHC24'	219654	0.508029	18.29	19.37	26.53	26.59	2.8205e-08
'SLC37A2'	219855	0.7141	2.2	2.08	3.35	3.61	0.000390638
'TBCEL'	219899	-0.660494	6.91	6.83	4.01	4.56	2.02487e-06
'FBLN2'	2199	-0.2779	26.74	30.35	23.01	23.63	0.00433513
'FBN1'	2200	0.440681	47.1	42.21	62.28	58.04	5.09887e-07
'FBN2'	2201	0.757187	11.21	11.43	18.95	19.02	2.12829e-19
'OAF'	220323	0.485695	64.57	67.66	93.13	90.56	1.01043e-08
'HNRNPA3'	220988	-0.298289	53.84	49.66	43.94	42.99	0.000435983
'ALDH3B1'	221	0.539474	30.54	28.74	42.9	42.24	2.26348e-08
'FAM171A1'	221061	0.641698	4.58	4.44	6.36	7.68	4.70216e-05
'ARL5B'	221079	-0.971704	7.58	7.4	3.67	3.92	1.55873e-15
'LRRN4CL'	221091	1.29906	4.75	6.04	12.99	13.32	6.93228e-15
'BEND6'	221336	-1.13615	4.15	5.82	2.12	2.57	5.09929e-07
'SMIM29'	221491	0.606239	30.24	30.52	46.61	46.35	2.34148e-06
'LEMD2'	221496	-0.566411	27.67	29.76	18.57	19.16	4.29378e-08
'RBM24'	221662	-0.983586	7.8	7.77	4.17	3.61	5.99059e-08
'SMIM13'	221710	-0.643389	7.09	7.55	4.47	4.83	2.24646e-06
'FKTN'	2218	-0.442035	7.42	7.53	4.99	5.89	0.000213708
'POLR1F'	221830	-0.935752	7.21	7.6	3.46	4.23	3.83948e-09
'FOXK1'	221937	0.615802	2.91	2.82	4.35	4.37	3.04328e-07
'MTURN'	222166	0.530752	2.21	2.64	3.04	3.97	0.00406716
'FDPS'	2224	0.465436	44.63	53	67.45	66.16	3.23484e-05
'FECH'	2235	0.421985	4.87	5.31	6.42	7.58	0.00566016
'ALDH3A2'	224	-0.783156	5.44	5.44	3.04	3.27	5.63886e-06
'FGD1'	2245	0.400467	7.41	6.12	8.96	8.78	0.00414519
'FGF2'	2247	-0.971894	75.25	75.39	35.31	40.85	3.99942e-29
'FGF5'	2250	0.608354	18.27	14.05	23.56	25.35	6.44013e-07
'FGFR1'	2260	0.323657	63.64	60.69	79.26	75.21	8.31254e-05
'FKBP1A'	2280	-0.415403	651.28	614.67	465.61	477.63	4.92501e-08
'RRAS2'	22800	-0.306709	39.96	44.79	31.26	36.76	0.00478394
'MRAS'	22808	0.295331	15.16	14.96	18.3	18.43	0.00381267
'FKBP1B'	2281	-0.720071	10.22	12.54	6.39	7.42	0.00151453
'COPG1'	22820	-0.459888	111.53	98.33	75.83	75.72	3.74948e-07
'RASA3'	22821	0.682688	15.85	13.57	24.12	22.88	7.08059e-10
'PHLDA1'	22822	-0.207274	164.38	172.34	149.36	139.95	0.00721788
'MTF2'	22823	-0.527619	3.54	3.95	2.59	2.53	0.00523472
'HSPA4L'	22824	0.693651	4.23	3.91	7.57	6.44	8.23725e-07
'RNF44'	22838	0.529048	7.94	8.21	12.1	10.98	4.6217e-05
'DLGAP4'	22839	0.412117	39.2	35.89	52.74	44.82	0.000139018
'ZNF507'	22847	-0.661483	3.73	3.9	2.23	2.58	8.74184e-06
'ATG14'	22863	0.538812	3.38	3.29	4.82	4.88	0.00074049
'R3HDM2'	22864	0.364686	16.72	19.63	24.32	22.49	0.000597505
'SEC31A'	22872	0.247931	101.02	98	119.83	111.11	0.002523
'DZIP1'	22873	0.478319	16.1	17.78	23.28	23.06	5.2773e-06
'INPP5F'	22876	0.431283	11.05	11.57	16.38	15.73	0.000185679
'CLSTN1'	22883	0.45596	52.7	49.05	73.44	64.72	1.15221e-06
'WDR37'	22884	0.509106	3.79	3.59	5.2	5.23	0.000600822
'CEP164'	22897	0.561231	5.3	4.61	7.3	7.2	2.56972e-05
'DENND3'	22898	0.358755	6.87	6.4	9.24	8.09	0.00563543
'BTBD3'	22903	-0.456488	23.34	25.67	17.28	18.09	2.01362e-06
'TRAK1'	22906	0.277585	16.06	16.48	19.71	19.73	0.00337461
'RALY'	22913	0.338448	68.5	66.76	87.42	82.84	0.000289682
'ZP1'	22917	-1.81028	1.41	1.2	0.52	0.22	0.00557869
'HABP4'	22927	1.13331	5.71	5.32	12.19	11.86	5.59144e-14
'RAB3GAP1'	22930	0.318862	16.33	16.88	20.9	20.35	0.00127139
'RAB18'	22931	-0.511848	22.79	24.09	15.24	17.39	3.50543e-07
'ELL2'	22936	-0.667562	69.39	66.16	41.9	46.06	1.4795e-14
'SCAP'	22937	0.434778	21.94	21.06	29.71	28.94	3.43488e-06
'DKK1'	22943	-0.830134	31.48	27.02	15.62	17.07	3.00993e-10
'PTGR1'	22949	-0.595048	80.63	88.66	56.22	55.91	1.3115e-09
'SCMH1'	22955	0.439976	13.34	13.46	19.62	16.98	0.000221837
'FOXD1'	2297	-0.459274	30.23	30.85	21.61	22.47	8.8824e-06
'DIP2C'	22982	0.576666	4.14	3.83	6.17	5.5	1.40397e-05
'ACIN1'	22985	-0.238668	55.23	56.11	46.23	45.17	0.00604759
'KDM2A'	22992	0.822608	11.41	12.14	21.65	19.79	7.96387e-17
'WDFY3'	23001	-0.37363	6.87	6.11	5.12	4.76	0.00119847
'DAAM1'	23002	-0.807578	2.59	2.59	1.48	1.45	3.12436e-05
'KLHDC10'	23008	0.584037	4.76	4.8	6.99	7.27	1.88815e-06
'GOLGA8A'	23015	-0.555121	5.1	4.47	3.04	3.68	0.00180652
'PDZRN3'	23024	0.434984	12.24	14.94	17.83	18.06	0.000231677
'MAST3'	23031	-0.457701	6	5.68	4.42	4.03	0.000761436
'USP33'	23032	-0.263955	20.26	19.69	16.42	16.68	0.00765912
'WDTC1'	23038	0.655328	13.01	13.06	21.66	19.13	1.44374e-09
'FOXE1'	2304	0.551242	3.67	3.55	4.91	5.6	0.00175691
'PDXDC1'	23042	0.623108	32.02	32.22	50.84	47.7	7.20314e-12
'FNBP1'	23048	1.10305	6.93	6.01	14.85	12.22	4.41231e-17
'ENDOD1'	23052	0.659595	13.04	12.07	20.1	19.27	3.04116e-10
'NMNAT2'	23057	-0.926736	0.94	0.99	0.5	0.51	0.00397646
'TBC1D9B'	23061	0.851506	21.62	22.23	39.06	39.5	1.14526e-23
'EMC1'	23065	0.403264	21.53	20.25	27.98	26.86	6.74697e-06
'AVL9'	23080	-0.929895	14.22	12.9	7.03	7.19	3.28406e-18
'KIF1B'	23095	0.276155	7.24	6.7	7.57	7.91	0.00962316
'IQSEC2'	23096	-0.306682	29.54	31.21	21.37	19.97	0.00665216
'SPART'	23111	-0.497519	20.21	19.54	14.12	13.82	4.26542e-07
'NFASC'	23114	0.565344	3.95	3.66	4.8	4.4	2.8082e-05
'NPIPB3'	23117	-0.610533	6.2	7.04	5.16	3.43	0.00152161
'CLASP2'	23122	-0.332744	6.19	5.63	4.56	4.58	0.00875096
'COLGALT2'	23127	0.787846	1.42	1.55	2.63	2.42	0.000209445
'FLI1'	2313	-1.0629	3.09	3.36	1.47	1.61	1.91309e-05
'ATG2A'	23130	0.443969	5.24	4.5	6.7	6.43	0.000901771
'KDM6B'	23135	0.705893	4.69	4.63	8.13	6.97	5.13522e-08
'EPB41L3'	23136	0.458803	6.06	6.36	8.96	7.82	0.0015059
'FLII'	2314	0.410815	40.85	35.63	53.74	47.12	8.07337e-05
'ANKLE2'	23141	-0.370858	29.11	29.2	22.91	23.62	5.4228e-05
'DCUN1D4'	23142	-0.508807	8.14	9.52	6.17	6.65	0.000144208
'NACAD'	23148	-0.906434	3.75	4.11	2.15	2.02	5.56121e-07
'GRAMD4'	23151	0.724739	1.8	2.03	3.15	3.04	0.000570258
'SEPTIN6'	23157	-0.573782	7.04	8.61	4.09	5.31	0.000389831
'TBC1D9'	23158	0.424138	7.27	6.85	9.35	9.46	0.000280112
'GGA3'	23163	-0.735598	12.77	12.63	7.96	7.7	3.71129e-09
'EFR3A'	23167	-0.425457	31.53	32.68	23.28	23.95	6.82884e-07
'RTF1'	23168	0.279561	14.99	16.25	19.57	18.03	0.00616963
'GPD1L'	23171	-0.814462	3.46	3.58	1.94	2.11	6.32045e-05
'METAP1'	23173	-0.395275	23.23	23.81	16.83	18.66	0.000375648
'ZCCHC14'	23174	0.42993	4.02	4.36	5.89	5.9	0.000721204
'RGL1'	23179	0.351973	21.95	24.33	30.53	28.39	0.000281817
'MESD'	23184	1.53549	5.56	5.92	16.66	16.31	1.23282e-38
'RCOR1'	23186	-0.342554	7.29	7.83	5.87	5.96	0.00505052
'GANAB'	23193	1.87902	53.47	52.65	203.15	186.34	3.82864e-113
'GSE1'	23199	-0.325132	9.75	9.47	7.57	7.51	0.00150546
'FAM168A'	23201	0.36854	12.36	11.86	15.4	15.61	9.76571e-05
'ARL6IP1'	23204	-0.24552	79.44	78.02	61.32	70.55	0.00850142
'PLEKHM2'	23207	0.813389	25.44	25.22	44.66	42.98	7.14677e-20
'SYT11'	23208	-0.797344	25.92	27.77	15.38	15.32	7.70501e-18
'RRS1'	23212	-1.04746	17.72	12.99	7.67	7.09	1.8723e-08
'SULF1'	23213	0.479097	6.69	8.24	9.88	10.61	0.000277372
'XPO6'	23214	0.264078	43.86	44.13	51.03	53.51	0.00131566
'ARHGEF9'	23229	1.04774	2.85	2.75	5.89	5.65	7.01375e-12
'VPS13A'	23230	-0.399836	3.44	3.21	2.67	2.34	0.0018232
'SEL1L3'	23231	-0.679366	14.89	16.2	9.41	9.79	7.25881e-10
'ANKRD28'	23243	-0.377954	23.09	21.92	17.46	18.09	5.80095e-05
'ASTN2'	23245	0.478312	5.08	4.75	7.29	7.62	0.00467192
'BOP1'	23246	-0.364822	18.08	15.46	13.01	12.86	0.00669107
'ATP11A'	23250	-0.359859	6.36	5.24	4.74	4.35	0.00570046
'OTUD3'	23252	-0.807376	1.64	1.32	0.82	0.89	0.0012386
'MTCL1'	23255	0.480637	7.86	8.48	10.75	11.71	8.21263e-06
'DENND5A'	23258	1.18072	17.8	18	40.9	39.58	5.92034e-41
'DDHD2'	23259	0.600017	7.94	7.76	11.26	11.64	5.29895e-07
'PPIP5K2'	23262	0.330641	6.44	5.9	8.05	7.87	0.00588651
'ZC3H7B'	23264	-0.214463	84.7	84.81	72.63	72.2	0.00448974
'EXOC7'	23265	0.427684	25.34	25.79	34.64	33.72	1.00106e-06
'ADGRL2'	23266	0.269514	26.16	26.51	32.85	29.9	0.00251732
'TSPYL4'	23270	0.460826	7.3	6.34	9.42	9.22	0.000680522
'TASOR'	23272	0.381014	6.45	6.26	8.88	8.74	0.000445106
'POFUT2'	23275	0.73179	36.7	36.35	60.8	59.94	1.13101e-16
'WWC1'	23286	-0.995717	2.44	2.08	1.03	1.15	3.20039e-05
'IQCE'	23288	0.3709	4.78	4.18	5.87	5.82	0.00773067
'MGRN1'	23295	0.374454	25.21	24.69	34.91	29.58	0.000428367
'BICD2'	23299	1.44185	5.54	5.68	15.45	15.24	1.29228e-36
'FMOD'	2331	-1.36922	2.53	2.57	0.88	1.08	3.01665e-06
'SLC9A8'	23315	-0.385629	5.99	5.66	4.6	4.33	0.00483595
'CUX2'	23316	-3.92322	0.04	0.07	0	0.01	0.00480615
'TRIM2'	23321	-0.513268	7.81	8.27	4.99	6.32	4.24108e-05
'WASHC4'	23325	-0.329475	23.76	24.21	19.33	18.35	0.000272214
'TTC28'	23331	0.393887	3.03	2.99	4.14	3.7	0.00159186
'ESYT1'	23344	0.265276	37.53	33.14	44.23	40.24	0.00816342
'FN1'	2335	0.258087	811.51	744.09	967.5	875.25	0.00229239
'ZNF629'	23361	0.931801	4.3	3.83	7.89	7.52	1.52279e-12
'OBSL1'	23363	-0.605331	13.54	14.36	8.73	9.11	2.85948e-07
'LARP1'	23367	0.296903	34.44	32.58	41.68	40.08	0.000452757
'TNS2'	23371	-0.330744	23.36	24.21	19.55	17.97	0.000651241
'CRTC1'	23373	-0.385796	7.45	7.23	5.52	5.59	0.00691101
'UFL1'	23376	0.335319	10.71	9.8	12.39	13.3	0.00433406
'ICE1'	23379	0.362498	4.85	4.16	5.87	5.61	0.00506615
'SRGAP2'	23380	0.530172	6.76	6.53	9.74	9.78	2.17671e-06
'SMG5'	23381	-0.294446	21.42	21.93	17.49	17.56	0.00195511
'NCSTN'	23385	0.842096	75.62	76.11	139.24	130.18	1.77456e-24
'NUDCD3'	23386	0.99747	8.29	8.99	17.77	16.23	1.59652e-18
'ZDHHC17'	23390	-0.407558	6.21	6.43	4.6	4.86	0.00399225
'ADNP'	23394	-0.26508	15.57	15.86	13.66	12.4	0.00848404
'PIP5K1C'	23396	0.450639	29.34	27.21	41.63	34.72	2.1938e-05
'CTDNEP1'	23399	0.318237	105.17	110.24	137.85	128.75	0.000209441
'ATP13A2'	23400	-0.378473	16.16	15.03	11.79	11.87	0.000725068
'DICER1'	23405	-0.947057	9.56	8.38	4.4	4.83	7.69797e-17
'SIRT5'	23408	0.917745	2.02	1.7	3.48	3.39	3.25463e-05
'NCS1'	23413	-0.727317	20.33	19.17	11.63	12.05	4.70148e-13
'ZFPM2'	23414	-0.51933	7.88	8.34	5.54	5.57	5.20368e-05
'FNTB'	2342	-0.740191	3.66	3.51	1.64	2.64	0.00486639
'TMED3'	23423	0.317631	92.25	103.45	117.02	124.73	0.000522155
'SLC7A8'	23428	2.25729	0.93	1.17	5.68	4.35	7.8421e-20
'AP4E1'	23431	-0.553102	2.75	2.79	1.77	2	0.00154201
'SLC44A1'	23446	0.45335	14.34	16.87	20.72	22.16	5.07961e-05
'SF3B1'	23451	-0.369475	42.11	42.75	32.31	33.9	4.6375e-06
'ABCB10'	23456	-0.715788	5.94	6.17	3.17	4.02	5.12925e-05
'ABCA6'	23460	1.06959	0.68	0.56	1.32	1.37	0.000162054
'ICMT'	23463	1.04538	19.65	21.64	39.42	44.93	5.63896e-28
'CBX6'	23466	0.708413	20.31	17.58	31.72	29.78	2.24593e-12
'NPTXR'	23467	-1.12588	2.12	1.92	0.94	0.9	9.78276e-07
'CBX5'	23468	-0.311544	8.81	8.55	6.9	6.98	0.00114372
'PHF3'	23469	0.450248	7.04	6.89	9.56	9.72	3.70264e-05
'TRAM1'	23471	-0.286721	246.32	287.35	200.04	233.38	0.00205123
'ETHE1'	23474	-0.413884	53.54	52.28	35.85	42.61	0.00120078
'QPRT'	23475	0.680575	14.43	16.32	24.92	23.01	3.19e-08
'SEC11A'	23478	0.331572	88.86	97.82	112.21	118.95	0.000462451
'TGDS'	23483	0.556546	5.18	5.25	7.72	7.51	0.00459309
'LEPROTL1'	23484	-0.353885	22.8	25.65	18.61	20.15	0.00111459
'CBX7'	23492	0.963799	4.27	4.12	7.57	8.53	5.7199e-11
'DAAM2'	23500	-0.517137	8.22	7.56	5.71	5.29	3.5522e-05
'ZFYVE26'	23503	0.452323	3.59	3.34	4.96	4.45	0.00108858
'POFUT1'	23509	0.854633	19.27	18.61	34.03	33.98	8.09157e-22
'KCTD2'	23510	-0.853997	10.66	10.62	5.61	6.07	2.39092e-10
'SLC39A14'	23516	0.465276	16.15	16.74	22.34	22.75	9.19402e-07
'CABIN1'	23523	0.322612	9.82	9.92	13.2	11.88	0.00443154
'ARHGAP45'	23526	-0.897893	3.46	3.32	1.57	1.96	5.41777e-05
'CLCF1'	23529	-0.69305	6.42	6.44	3.92	4	0.00183762
'NNT'	23530	0.309766	15.17	15.45	20.36	18.89	0.00149915
'MMD'	23531	-0.385376	35.14	43.92	28.31	31.82	0.000987347
'TNPO3'	23534	0.353609	13.56	12.71	17.45	15.86	0.00141343
'SEC14L2'	23541	-0.730109	3.04	3.16	2.14	2.36	0.000716358
'TSPAN12'	23554	0.898694	4.78	6.24	9.55	10.99	1.46896e-07
'WBP2'	23558	0.259239	90.52	91.06	114.82	100.71	0.00610777
'DDAH2'	23564	0.466967	28.08	32.97	41.14	44.21	0.000141866
'LPAR3'	23566	0.483614	4.23	4.67	6.14	6.18	0.00275861
'DDAH1'	23576	-0.438886	49.36	46.91	34.01	36.44	8.26794e-07
'TMEM50A'	23585	-0.569563	81.57	85.04	56.05	55.35	3.09626e-11
'DDX58'	23586	0.542754	12.33	13.6	21.67	15.76	9.22112e-05
'CARHSP1'	23589	-0.484565	22.66	26.53	17.69	17.14	3.0548e-05
'LEMD3'	23592	-0.610586	6.38	5.56	4.05	3.72	7.79745e-05
'ORC3'	23595	0.414367	12.43	13	16.92	16.65	0.000868704
'CD2AP'	23607	-0.353206	9.02	8.96	6.07	7.24	0.00655706
'PHLDA3'	23612	-0.356033	57.23	58.68	44.17	45.7	3.93954e-05
'ZMYND8'	23613	0.442175	6.73	7.53	10.23	8.44	0.0012178
'SH3BP1'	23616	-1.44979	11.66	11.51	3.95	4.52	9.18045e-20
'BACE1'	23621	0.54885	32.25	32.7	48.5	45.7	5.06773e-11
'RUSC1'	23623	-0.313584	28.85	32.39	24.79	23.77	0.00248994
'LDOC1'	23641	0.534505	19.57	19.66	29.81	26.55	1.89895e-07
'LY96'	23643	0.547284	22.45	26.03	32.26	37.28	0.00216921
'PLD3'	23646	0.473322	152.86	151.99	215.37	200.53	5.13608e-09
'PLXNB2'	23654	0.353386	86.27	79.71	110.4	99.81	5.45212e-05
'SLC7A11'	23657	-0.450618	19.98	17.09	13.38	13.56	1.39397e-06
'PLA2G15'	23659	0.808333	15.07	15.49	27.93	25.4	8.12857e-13
'ZKSCAN5'	23660	0.554714	3.46	3.66	5.24	5.24	0.000465349
'STX12'	23673	1.40256	13.32	13.47	35.93	34.36	7.01611e-42
'SH3BP4'	23677	-0.655814	88.53	76.8	52.82	51.45	1.34284e-12
'TMEM245'	23731	-0.929222	24.99	24.48	12.42	13.32	6.3526e-26
'IL17RA'	23765	-0.302489	8.26	7.37	6.42	6.16	0.0075858
'FLRT3'	23767	1.21574	2.18	2.32	5.41	4.69	8.20868e-11
'BCL2L13'	23786	0.592513	22.38	22.83	34.5	33.01	6.08222e-10
'MTCH1'	23787	-0.23661	147.54	161.67	127.32	135.63	0.00429195
'CNPY4'	245812	0.537385	11.13	13	18.38	16.35	0.000808911
'PELI3'	246330	0.643348	4.81	6.03	8.44	8.43	0.000163305
'POLR2J2'	246721	-1.03247	2.79	2.69	1.21	1.46	0.00160067
'FTH1'	2495	-0.350297	8038.42	7517.65	6250.81	5858.99	9.13983e-06
'ABL1'	25	0.48864	31.83	30.94	44.37	43.29	4.3075e-09
'FTL'	2512	-0.705671	13532.5	14020.3	8179.65	8585.99	7.5028e-24
'FUCA2'	2519	0.353085	59.24	61.94	76.26	77.32	3.02098e-05
'FUS'	2521	-0.374751	94.05	89.67	73.45	67.47	6.21795e-05
'PRR14L'	253143	0.498248	1.77	1.72	2.56	2.33	0.000972042
'ZBTB38'	253461	0.229819	43.89	46.51	53.78	51.41	0.00376392
'LCLAT1'	253558	-0.481741	6.36	6.21	4.48	4.46	0.000674131
'GPATCH11'	253635	-0.59696	4.81	5.42	3.08	3.65	0.000731093
'IFI6'	2537	0.362681	836.52	946.03	1193.12	1079.23	3.70935e-05
'WASHC2C'	253725	0.291913	15.64	15.6	20.17	17.57	0.00800828
'CERS6'	253782	0.686973	4.5	4.29	6.94	7.18	2.1007e-08
'MSRB3'	253827	0.92994	16.36	16.36	31.88	34.72	4.70352e-22
'ZDHHC20'	253832	-0.483651	19.87	20.91	12.8	16.06	2.18786e-05
'G6PD'	2539	-0.702948	280.49	262.63	171.08	159.64	4.32438e-17
'YTHDF3'	253943	-0.321171	24.9	25.78	20.84	19.92	0.000446022
'KCTD13'	253980	0.551603	8.1	8.38	13.02	11.17	0.00106983
'BRWD3'	254065	-0.668947	2.09	2.11	1.57	1.7	3.24806e-05
'CNIH2'	254263	-2.10047	2.52	3.12	0.55	0.76	3.74934e-06
'XRCC6'	2547	-0.252091	133.07	125.82	108.37	107.33	0.0023521
'GABPA'	2551	0.314201	8.43	7.87	9.82	10.32	0.00936877
'TMCO4'	255104	-0.488918	11.75	13.07	8.96	8.81	0.000234532
'TCP11L2'	255394	-0.655094	4.6	5.75	3.12	3.67	0.00172192
'ZNF718'	255403	0.911259	0.59	0.6	1.07	1.08	0.00157182
'INAFM1'	255783	-0.692427	26.06	26.63	14.95	17.42	4.79771e-05
'GK5'	256356	0.758959	2.17	1.91	3.21	3.03	1.32285e-05
'MFSD8'	256471	-0.715165	3.03	3.23	1.89	2.02	0.000710871
'SERINC5'	256987	-0.946819	4.38	4.5	2.29	2.44	1.08629e-09
'NEGR1'	257194	-0.818223	13.62	11.11	7.12	7.84	1.40482e-12
'TAB3'	257397	-0.579414	6.38	5.72	3.91	4.11	1.63579e-05
'FAM133B'	257415	-0.431254	8.4	9.17	6.42	6.26	0.00788254
'KIAA1549L'	25758	0.649685	2	1.23	2.52	2.43	0.00117711
'HYPK'	25764	0.777106	10.23	11.22	18.3	19.4	3.09417e-08
'CBY1'	25776	0.749426	11.98	12.89	20.83	21.23	3.1821e-06
'SUN2'	25777	0.556248	26.85	27.17	39.35	39.29	2.49963e-10
'DSTYK'	25778	0.423658	5.59	5.24	7.29	7.02	0.000299757
'TMEM59L'	25789	-1.21704	5.62	4.54	2.15	2.2	1.53497e-05
'BRI3'	25798	0.494282	224.43	252.64	330.96	352.38	2.03966e-08
'GAK'	2580	0.394817	14.07	12.68	18.14	17.02	0.000430525
'SVIP'	258010	0.703066	7.98	7.94	10.64	9.48	0.000878957
'BAMBI'	25805	-0.651178	7.59	8.49	4.87	5.29	0.00140097
'ATXN10'	25814	-0.433493	53.85	51.53	39.64	37.76	1.38372e-06
'GALE'	2582	-0.682023	16.96	15.88	10.28	10.35	1.48198e-05
'ARIH1'	25820	-0.294183	4.87	5.18	4.1	4.02	0.00183582
'DNAJB5'	25822	0.850823	9.75	11.15	18.36	18.59	6.06916e-11
'B4GALNT1'	2583	1.04754	4.88	4.62	9.43	8.24	3.1099e-12
'NBPF14'	25832	-0.478647	8.97	7.97	6.01	6.06	9.5166e-06
'METTL7A'	25840	-0.444045	11.89	15.33	9.07	10.78	0.00264223
'MOB4'	25843	-0.720147	20.84	18.56	10.63	13.16	1.13471e-08
'ARMC8'	25852	-0.529566	8.51	7.85	6.14	6.48	0.000132493
'USP49'	25862	-0.621681	1.25	1.33	0.81	0.81	0.00527916
'SUMF2'	25870	0.482741	79.8	78.5	107.32	110.65	7.91816e-09
'MXRA5'	25878	0.742483	12.77	12.75	21.44	20.93	2.6974e-18
'DCAF13'	25879	-0.394159	22.36	22.1	16.51	17.07	0.00129539
'GALNS'	2588	-0.343001	27.34	26.34	20.14	20.24	0.00149938
'GALNT1'	2589	-0.341963	21.72	21.74	15.81	18.23	0.00133457
'ABI3BP'	25890	0.642347	5.12	6.74	9.38	9.36	2.59818e-06
'PAMR1'	25891	0.354579	91.84	84.23	115.19	108.12	6.0573e-05
'TRIM58'	25893	-0.636494	23.64	23.87	15.09	15.24	6.58103e-12
'PLEKHG4'	25894	-0.716561	4.62	4.28	2.47	2.87	4.60607e-05
'GALNT2'	2590	0.767883	68.12	64.81	112.16	112.5	1.61006e-22
'MTHFD1L'	25902	0.413911	16.56	18.51	21.61	22.88	0.000181315
'OLFML2B'	25903	1.2931	3.97	3.68	9.79	9.05	2.91952e-18
'TMEM158'	25907	0.233037	187.49	200.92	220.68	232.29	0.00302641
'THUMPD3'	25917	0.435686	8.5	8.34	11.22	11.25	0.000773644
'NELFB'	25920	0.514334	20.44	21.34	29.64	29.56	8.35642e-07
'ATL3'	25923	0.245267	15.19	16.36	18.07	18.98	0.00739026
'NALCN'	259232	0.877418	0.59	0.43	1.02	0.87	0.00374963
'ZNF521'	25925	0.446891	5.81	6.02	7.84	8.18	0.00043986
'NOL11'	25926	-0.408022	14.68	14.6	11.39	10.87	0.00142094
'NIPSNAP3A'	25934	-0.445128	15.69	18.08	10.56	14.06	0.00762487
'WWTR1'	25937	-0.254249	28.63	27.8	23.34	23.6	0.00426055
'FAM98A'	25940	-0.274909	45.89	43.86	36.86	36.61	0.00306234
'C20orf194'	25943	0.771556	4.75	4.64	7.88	8	2.9824e-10
'NECTIN3'	25945	-0.23408	40.39	42.57	32.15	35.79	0.00510652
'KBTBD2'	25948	-0.370174	14.15	12.82	9.98	10.99	0.00378448
'PNISR'	25957	-0.337479	12.16	12.58	9.21	9.74	0.00293015
'C2CD2'	25966	0.545335	5.54	5.02	7.73	7.66	9.53661e-06
'GAPDH'	2597	-0.20739	5409.69	5146.99	4542.64	4532.12	0.00444091
'SH2B1'	25970	0.796079	8.74	9.5	15.91	15.61	6.22815e-11
'TSKU'	25987	0.312941	16.1	17.67	21.05	20.59	0.00627057
'HIGD1A'	25994	-0.404373	46.51	50.64	32.02	40.89	0.000370989
'IBTK'	25998	-0.385279	14.19	12.61	9.79	10.6	0.000511067
'TBC1D10B'	26000	0.765457	12.55	14.28	22.81	21.9	4.83038e-12
'SPATS2L'	26010	0.248994	69.18	67.86	84.57	80.68	0.00440547
'TENM4'	26011	0.488457	2.26	1.93	3.4	2.8	0.00123715
'FAM32A'	26017	0.804943	34.59	40.66	63.05	67.11	2.03165e-13
'LRIG1'	26018	0.336458	10.51	9.99	12.87	12.47	0.00316601
'PCDHGA12'	26025	0.660871	9.3	8.06	14.4	12.85	1.00818e-07
'PLEKHG3'	26030	-1.29846	0.75	0.55	0.21	0.31	0.00142266
'OSBPL3'	26031	-0.517128	12.37	13.15	9.03	8.59	4.05319e-07
'RTL8A'	26071	0.630196	53.36	58.63	83.75	73.15	7.00299e-08
'GPSM1'	26086	-0.36299	30.52	28.61	21.52	23.39	0.000837259
'HERC4'	26091	-0.581525	52.51	48.01	34.12	34.36	2.07085e-10
'WIPI2'	26100	0.625805	16.45	17.92	25.53	27.13	1.06356e-10
'TCTN3'	26123	0.252198	37.98	38.1	44.77	45.13	0.00608558
'FGFR1OP2'	26127	-0.674111	17.2	20.25	11.48	13.05	1.66682e-05
'TRPC4AP'	26133	0.300158	39.62	35.81	47.44	45.04	0.00196236
'SERBP1'	26135	-0.419596	41.8	40.55	30.36	30.78	2.12705e-07
'TTLL3'	26140	0.921359	1.19	1.12	2.12	2.07	0.000717497
'LRRC32'	2615	-0.360654	16.74	16.47	13.04	12.64	0.000761635
'ZNF337'	26152	0.529678	3.5	3.5	4.81	5.76	0.00253452
'STEAP2'	261729	-0.817766	3.19	3.65	1.89	2.07	1.23426e-06
'GAS1'	2619	0.735683	1.7	2.29	2.63	3.96	0.00495809
'GAS6'	2621	-0.437704	402.34	415.53	286.26	313.08	9.04034e-09
'FBXL3'	26224	-0.464477	13.83	14.73	9.76	10.64	0.000124865
'LRRC29'	26231	1.04887	1.53	1.42	2.87	3.19	0.00264445
'GATA2'	2624	-0.532208	5.65	5.57	4.05	3.58	0.00265481
'BLOC1S6'	26258	0.615769	11.19	11.72	16.72	18.14	2.97238e-08
'FBXO25'	26260	0.476504	8.08	8.64	15.52	15.42	0.00149596
'TSPAN17'	26262	0.414553	19.57	20.43	24.26	28.41	0.000327127
'FBXO6'	26270	0.556133	6.97	7.25	11.32	9.68	0.00449038
'SACS'	26278	-0.359626	7.25	5.94	5.11	5.12	0.0017652
'GBA'	2629	0.889017	66.39	64.94	129.03	112.68	8.83508e-21
'MYCBP'	26292	-0.678871	9.75	9.95	5.65	6.57	2.11445e-05
'EHF'	26298	-1.50089	1.06	0.91	0.31	0.39	2.19057e-05
'HSPB8'	26353	0.336672	21.19	20.15	27.69	24.11	0.00803203
'GNL3'	26354	-0.290184	31.91	31.74	25.24	26.46	0.00768698
'BLOC1S1'	2647	-0.379079	70.28	71.07	53.75	54.11	0.0029988
'NUPR1'	26471	1.26156	7.32	8.3	18.45	18.69	3.82948e-32
'PPP1R14B'	26472	1.12783	69.03	61.24	124.65	158.12	8.83412e-21
'KAT2A'	2648	-0.335749	11.98	12.32	9.75	9.48	0.00809425
'SLC17A5'	26503	-1.09232	29.09	30.37	13.36	14.31	3.52261e-26
'CNNM3'	26505	-0.43352	4.12	3.78	3.04	3	0.0094509
'HEYL'	26508	1.59409	0.54	0.64	1.58	1.94	2.83179e-07
'MYOF'	26509	0.606103	62.57	60.01	96.01	89.16	1.28938e-13
'LATS2'	26524	0.596299	11.76	11.48	17.49	17.28	2.58866e-09
'BSCL2'	26580	0.471166	31.41	33.95	46.21	44.19	1.83318e-05
'GREM1'	26585	-0.275339	1955.12	2041.93	1527.16	1742.88	0.000574816
'MDGA1'	266727	-0.711906	5.18	5.87	3.74	3.03	2.9255e-06
'GDNF'	2668	0.667304	2.41	2.12	3.64	3.46	0.00099189
'GEM'	2669	0.761708	8.89	9.21	15.8	14.86	9.25032e-08
'GFRA1'	2674	-0.584799	2.98	3.42	2	2.26	0.000107509
'OR1J2'	26740	-0.96557	2.05	2.28	1.14	1.21	0.00151573
'B4GALT1'	2683	1.4204	21.79	21.21	55.96	58.43	3.05439e-59
'GGT5'	2687	-1.77892	6.07	5.34	1.46	1.79	6.7741e-14
'GJA1'	2697	0.618632	26.62	27.69	41.72	41.01	2.33104e-11
'CHORDC1'	26973	-0.430668	12.79	14.08	10.21	9.53	0.000817508
'CYFIP2'	26999	-0.552161	6.9	6.02	4.41	4.27	0.000221219
'NPHP3'	27031	0.494878	4.74	4.17	6.4	6.07	0.000495635
'ACAD8'	27034	-0.818098	8.77	10.06	5.32	5.37	1.48007e-06
'GHITM'	27069	-0.261949	67.76	76.89	60.59	59.04	0.00463905
'TSPAN13'	27075	0.97824	3.25	3.84	7.03	6.81	6.80041e-06
'UQCRQ'	27089	-0.337282	33.96	38.89	26.6	30.66	0.00585885
'ST6GALNAC4'	27090	-0.552753	26.97	30.46	18.33	20.41	1.19737e-05
'BBC3'	27113	0.622156	6.8	6.55	10.09	10.36	0.000473165
'DKK3'	27122	-0.260732	672.59	673.58	547.13	565.72	0.000233032
'AFF4'	27125	0.448604	15.65	15.04	20.73	20.86	4.27435e-07
'CPNE7'	27132	0.338064	38.06	36.7	43.96	49.55	0.000604362
'DENND2A'	27147	0.786433	3.76	3.64	6.07	6.59	1.23588e-06
'NAAA'	27163	0.439484	9.37	10.51	13.48	13.85	0.00347014
'VPS4A'	27183	0.28439	26.29	25.54	31.1	31.54	0.0016761
'AMPD3'	272	-0.863123	10.76	9.46	5.95	5.05	2.50072e-09
'GLB1'	2720	0.233457	49.58	49.91	59.64	56.36	0.00965451
'TUBGCP4'	27229	-0.436847	3.28	3.44	2.46	2.47	0.00505368
'ARFIP1'	27236	-0.361965	14.21	15.87	10.84	12.43	0.00461673
'GPR162'	27239	-1.00113	2.36	2.57	1.37	0.84	0.00323555
'TNFRSF21'	27242	0.886584	16.66	18.02	34.06	30.36	1.76411e-17
'SESN1'	27244	-0.700215	16.33	15.41	9.45	9.86	3.99434e-08
'AHDC1'	27245	-0.396896	6.5	6.39	5	4.67	0.00176845
'RNF115'	27246	-0.397122	16.32	16.21	12.05	13.04	0.000255256
'MMADHC'	27249	-0.240783	92.75	94.87	78.06	79.51	0.0070962
'PDCD4'	27250	-0.419101	16.54	17.56	12.08	13.21	0.000217675
'CSDC2'	27254	-0.744917	9.45	9.53	5.98	5.26	5.36776e-06
'GCLC'	2729	-0.554823	12.83	12.61	8.66	8.64	7.75511e-06
'CRCP'	27297	-0.460493	13.09	13.77	9.12	10.12	0.000563709
'GCLM'	2730	-0.429073	25.49	25.42	18.6	18.77	2.57527e-06
'RBMX'	27316	0.251914	51.33	47.57	57.44	59.46	0.00848674
'TNRC6A'	27327	-0.837243	20.97	18.81	11.14	11.11	5.44387e-18
'GLE1'	2733	0.831745	5.16	5.31	9.58	8.92	1.60527e-08
'RPS6KA6'	27330	-1.03325	2.7	3.57	1.36	1.44	3.22222e-07
'GLG1'	2734	0.759794	25.84	24.67	45.18	39.65	1.43577e-16
'POLL'	27343	0.529328	7.53	7.99	10.92	11.19	0.000393616
'DESI1'	27351	0.278146	17.24	16.64	20.13	21.1	0.00786261
'GLI2'	2736	-0.720567	7.55	6.29	3.92	4.6	1.70039e-07
'MAT2B'	27430	-0.372316	31.2	35.32	25.01	26	0.000757737
'GLUD1'	2746	-0.595503	49.46	51.38	32.32	33.98	1.29002e-11
'GM2A'	2760	0.676614	15.02	16.26	25.38	24.26	6.7766e-11
'GMFB'	2764	-0.931577	31.04	30.66	14.84	17.27	1.07138e-19
'GNA11'	2767	0.610431	24.06	24.91	36.65	37.54	4.26409e-12
'GNA12'	2768	0.42818	30.37	32.59	40.47	43.6	1.19723e-06
'GNAI1'	2770	-0.356741	9.68	10.67	7.64	8.13	0.000305344
'GNAI2'	2771	0.352968	231.13	233.89	302.52	288.44	4.05774e-06
'GNG5'	2787	-0.508836	191.99	196.09	134.91	135.73	8.27923e-09
'GNG10'	2790	-0.598364	82.4	97.07	53.3	64.34	2.90412e-07
'GNG11'	2791	0.401927	74.84	94.19	100.03	121.56	0.000344363
'GOLGA2'	2801	0.937635	15.89	16.94	31.6	30.83	6.13557e-23
'GOLGA3'	2802	0.570121	11.08	10.87	15.99	16.18	9.99382e-10
'GOT2'	2806	-0.25725	59.88	61.26	49.99	50.59	0.00318559
'SELENOH'	280636	0.426722	25.79	33.16	35.91	42.91	0.00295822
'SLCO3A1'	28232	-0.323559	12.52	12.36	10.64	10.18	0.00950975
'CCR10'	2826	1.14281	0.91	0.86	1.9	1.95	0.00535465
'POC1B'	282809	-0.810506	7.72	8.55	4.41	4.78	5.09915e-07
'BLOC1S2'	282991	-0.364819	23.75	26.07	18.16	20.58	0.00660867
'ANG'	283	1.25487	3.29	4.38	8.55	7.97	3.86625e-06
'P4HA3'	283208	1.93463	4.07	3.82	14.51	15.43	4.11701e-33
'PGM2L1'	283209	-0.718159	2.6	2.42	1.58	1.44	2.56955e-05
'TTC9C'	283237	0.505805	14.07	15.09	20.76	19.78	0.00160079
'OLFML1'	283298	-0.26408	43.15	48.55	37.57	38.48	0.00621847
'HECTD4'	283450	0.382828	3.67	3.42	4.83	4.34	0.000680539
'GXYLT1'	283464	-0.80278	2.6	2.45	1.35	1.51	8.33343e-06
'CHAMP1'	283489	-0.466616	12.21	10.31	8.53	7.67	0.000769257
'GPR137C'	283554	-0.983771	1.25	1.33	0.71	0.59	0.00233386
'CEP170B'	283638	0.531703	11.33	10.35	16.09	15.05	9.09965e-07
'FAM98B'	283742	-0.367084	9.07	8.91	7.18	6.65	0.0043106
'NOMO2'	283820	0.261037	49.65	45.52	60	54.53	0.00509524
'CAVIN1'	284119	0.318319	221.91	196.95	263.54	254.9	0.000199647
'PPP1R37'	284352	0.446885	13.81	13.33	18.16	18.63	0.000104211
'ZNF875'	284459	0.7906	5.08	4.83	9.31	7.95	3.94553e-06
'FAM102B'	284611	-0.60007	4.93	4.95	2.85	3.63	0.000165435
'ANKRD34A'	284615	-1.03702	4.08	4.13	2.05	1.93	3.53481e-07
'NKIRAS2'	28511	-0.276096	37.65	39.35	33.03	30.25	0.00655299
'SLC9A9'	285195	0.940972	5.07	6.37	11.36	10.84	2.57171e-10
'EOGT'	285203	-0.447746	12.94	12.77	9.23	10.3	0.000102828
'C3orf38'	285237	-0.545736	12.09	14.6	7.96	10.18	0.000633636
'DPH3'	285381	0.388676	9.38	10.51	12.18	13.65	0.00144409
'ARL10'	285598	0.437955	1.61	2.03	2.62	2.44	0.00947731
'GPR150'	285601	1.70241	0.35	0.47	1.61	1.05	0.000893835
'SREK1IP1'	285672	-0.810467	4.89	4.9	2.62	2.92	1.21589e-08
'FAM83H'	286077	0.730619	0.9	0.84	1.52	1.35	0.00463406
'MICU3'	286097	-1.06513	6.05	6.48	2.79	3.46	1.49518e-09
'LURAP1L'	286343	-0.448823	16.2	20.11	12.84	14.95	0.00137566
'ATP11C'	286410	-0.852733	8.22	8.49	4.19	5.07	3.37845e-11
'YIPF6'	286451	-0.401424	10.37	10.92	7.84	9.74	0.00168024
'MKNK2'	2872	0.777046	12.95	15.14	21.6	23.21	6.91238e-12
'GRB10'	2887	0.965582	2.91	2.84	5.69	5.5	2.45827e-10
'RAPGEF1'	2889	1.046	7.46	7.66	16.09	14.84	3.67815e-23
'MRPS28'	28957	-0.648489	19.42	22.92	12.22	14.58	0.000692269
'TMEM176B'	28959	-1.15506	3.47	2.55	1.56	1.08	0.00857038
'GRN'	2896	0.25933	227.45	227.23	285.5	254.34	0.00235317
'OSTM1'	28962	0.294974	16.79	17.77	19.86	22.23	0.00361476
'GRIK2'	2898	0.475614	5.14	5.08	6.72	6.38	0.00140577
'RGCC'	28984	0.473057	77.72	81.05	105.83	112.88	1.17166e-06
'HIPK2'	28996	0.739349	9.06	7.75	14.66	13.23	1.52378e-12
'ABR'	29	-0.278613	17.58	17.53	14.51	14.56	0.00479746
'ANPEP'	290	0.97571	118.03	102.98	235.34	195.92	9.83119e-21
'SLC43A3'	29015	-0.636333	29.38	25.97	18.51	16.94	7.97416e-08
'C16orf72'	29035	-0.403727	14.76	14.79	10.71	11.43	5.1461e-05
'TMEM230'	29058	0.26709	113.02	122.41	135.32	146.71	0.00207663
'WDR91'	29062	-0.402565	5.85	5.72	4.42	4.3	0.00598532
'ZC3H7A'	29066	-0.287117	19.16	18.97	15.64	15.44	0.0055503
'ZBTB44'	29068	0.560933	2.46	2.43	3.54	3.41	3.99998e-05
'MRPL18'	29074	-0.334012	55.91	52.61	41.22	44.29	0.00476085
'GTPBP8'	29083	-0.609258	8.69	9.92	5.93	6.58	0.0015357
'ARHGAP35'	2909	0.419845	11.2	9.74	14.18	13.62	4.81088e-05
'COMMD9'	29099	0.432084	15.62	17.81	22.39	22.77	0.000184831
'DROSHA'	29102	0.363897	9.06	8.59	11.2	10.8	0.00232913
'DNAJC15'	29103	-0.423669	8.97	9.25	6.16	7.32	0.000243721
'CFAP20'	29105	-0.491642	30.83	30.87	21.63	21.91	0.000133602
'PYCARD'	29108	-0.517654	35.29	43.58	25.1	29.29	0.00121454
'FHOD1'	29109	-0.547831	14.78	13.44	9.92	9.27	1.72213e-05
'ANKRD11'	29123	0.741461	12.38	12.12	21.54	19.21	6.56858e-15
'PDIA3'	2923	0.354564	165.72	164.42	213.25	205.6	2.32347e-06
'GRSF1'	2926	-0.287498	35.96	36.62	28.39	30.83	0.00215052
'GSR'	2936	-1.37097	41.24	42.14	15.61	16.35	9.27442e-45
'GSTM2'	2946	-0.392542	55.13	58.9	42.96	43.34	0.000296427
'GSTM3'	2947	-0.798875	28.09	30.71	16.57	16.97	1.7244e-16
'GSTM4'	2948	-0.617881	27.77	28.74	18.27	18.45	2.10817e-06
'GSTZ1'	2954	0.670213	5.21	4.93	7.74	8.61	0.00451126
'GTF2H1'	2965	0.345153	12.76	13.46	15.57	17.16	0.00352247
'GTF2H3'	2967	0.403464	9.74	8.9	12.14	12.31	0.00235993
'GTF3A'	2971	0.34283	28.04	27.52	32.77	37.16	0.00458418
'TMOD2'	29767	-1.31106	4.77	4.47	1.89	1.8	5.13618e-21
'CYP2S1'	29785	-0.304711	21.95	22.77	18.3	17.62	0.00615025
'UQCR10'	29796	-0.262025	86.58	88.49	72.39	72.18	0.00927796
'C2orf27A'	29798	-0.47908	8.05	7.8	5.28	5.9	0.0058761
'ZDHHC8'	29801	0.343807	20.64	21.09	26.06	26.01	0.000207633
'UBN1'	29855	0.376247	8.08	7.39	10.25	9.4	0.00162122
'ANAPC2'	29882	-0.395314	12.08	10.99	8.01	9.42	0.00746428
'SNX8'	29886	0.574934	6.04	5.01	8.51	7.84	6.40075e-05
'RBM15B'	29890	0.885861	8.92	9.23	16.3	16.98	7.20776e-20
'TRA2A'	29896	-0.364273	28.16	27.05	20.37	21.97	0.00202969
'GPSM2'	29899	0.520021	5.01	5.98	7.33	8.25	0.00015703
'EEF2K'	29904	0.632682	3.66	3.33	5.27	5.72	8.97607e-06
'EPN1'	29924	0.786118	65.69	68.49	117.98	112.61	2.8243e-21
'NENF'	29937	0.371572	36.11	37.71	44.42	50.38	0.00357834
'DSE'	29940	0.52835	25.85	27.17	36.82	40.37	7.78413e-09
'SERTAD1'	29950	-0.60356	12.26	10.52	7.71	7.18	0.000288885
'TRHDE'	29953	-0.799557	13.89	13.07	7.98	7.97	2.29236e-13
'SLC25A24'	29957	-0.665576	19.43	20.13	11.54	13.21	7.20376e-10
'NRBP1'	29959	0.248891	68.39	68.13	83.63	77.43	0.00582315
'PSAT1'	29968	0.470026	12.49	11.79	15.66	17.72	0.000535749
'GYS1'	2997	0.740382	15.17	15.02	25.81	23.48	3.81895e-12
'NRBF2'	29982	-0.521284	20.35	21.8	14.34	14.71	7.01437e-05
'TNPO2'	30000	0.257626	23.4	21.93	26.87	26.9	0.00542983
'ERO1A'	30001	0.83524	9.26	10.03	16.55	17.55	1.60381e-15
'H1-0'	3005	0.306856	70.74	79.53	95.99	88.33	0.0010458
'ANXA1'	301	0.423244	426.11	458.26	573.06	603.53	2.51103e-08
'H2BC5'	3017	1.86355	3.63	3.98	16.16	12.74	6.49671e-12
'ANXA2'	302	-1.15497	1456.52	1472.19	649.34	662.01	5.21216e-60
'H3-3B'	3021	-0.543089	135.01	127.71	86.12	92.91	7.61951e-11
'HSD17B10'	3028	-0.339011	47.87	50	39.04	37.67	0.00510799
'HAS2'	3037	-0.338127	14.4	12.43	10.37	10.72	0.00524407
'HDAC1'	3065	0.293191	30.81	31.31	37.8	37.84	0.00341762
'HDGF'	3068	0.225594	129.67	138.85	154.59	153.09	0.00465856
'HDLBP'	3069	0.489723	183.92	169.38	250.84	244.3	7.42118e-10
'ANXA4'	307	0.58619	23.36	24.98	35.13	36.42	3.57403e-09
'HEXA'	3073	0.270556	24.08	24.26	29.72	28.13	0.00289075
'ST6GALNAC6'	30815	-0.447926	38.54	46.55	28.66	33.21	9.85312e-05
'HGF'	3082	0.866927	37.66	36.82	58.48	62.66	1.19872e-24
'NRG1'	3084	0.332146	23.55	25.33	33.14	28.53	0.00250199
'EHD4'	30844	0.41575	8.65	8.85	11.8	11.37	6.79109e-05
'CDR2L'	30850	0.36863	17.87	18.46	23.57	22.96	0.000258079
'ANXA6'	309	0.5571	155.8	152.31	229.91	219.97	5.93954e-13
'HIC1'	3090	0.91095	8.46	7.9	14.36	16.36	4.48615e-14
'HIF1A'	3091	-0.440956	165	188.55	130.3	128.1	1.22781e-07
'HK1'	3098	-0.255161	68.35	64.73	59.03	52.01	0.00637843
'ANXA7'	310	0.552217	30.53	28.04	43.85	42.11	1.08512e-07
'HMBS'	3145	-0.65227	15.69	16.05	8.7	11.6	0.000165372
'HMGB1'	3146	-0.387724	94.14	93.3	63.23	80.08	0.000117018
'HMGN2'	3151	0.327806	116.15	107.32	130.79	147.76	0.000335146
'HMGCL'	3155	0.412149	18.56	17.5	23.8	23.35	0.00186153
'HMGA1'	3159	-0.292772	771.03	686.3	621.2	557.18	0.00130477
'APAF1'	317	-0.95938	4.75	5.01	2.6	2.57	2.72946e-11
'HNRNPH1'	3187	-0.371866	80.78	81.42	62.52	61.23	1.42525e-05
'HNRNPK'	3190	-0.258208	188.94	188.54	158.67	154.39	0.000629099
'APBA2'	321	0.416621	6.15	6.03	8.57	7.85	0.00450921
'HOXB3'	3213	-0.303441	23.92	27.07	20.83	19.82	0.0034108
'HOXB5'	3215	0.340753	31.04	27.78	39.25	34.66	0.00430467
'HOXC8'	3224	-1.55306	0.71	0.84	0.18	0.34	0.00942352
'HPCAL1'	3241	-0.552919	41.68	45.37	29.73	28.82	1.82917e-07
'HPGD'	3248	3.23918	0.05	0.04	0.54	0.32	0.000946992
'HPS1'	3257	0.288715	29.89	30.79	37.6	36.72	0.00302742
'HRH1'	3269	-0.790886	5.49	5.83	3.38	3.16	6.36829e-07
'APEH'	327	0.399396	24.47	24.69	30.48	33.26	0.000154958
'BIRC2'	329	-0.444637	44.34	42.45	31.01	32.99	1.11102e-06
'HSD17B1'	3292	0.643626	6.22	6.48	9.43	10.28	0.0021101
'HSD17B4'	3295	0.25877	39.15	41.39	47.64	47.94	0.00430305
'DNAJA1'	3301	-0.33856	80.51	85.9	67.64	62.82	0.000154725
'HSPA2'	3306	0.801851	9.93	12.85	19.66	19.7	2.95538e-09
'HSPA5'	3309	0.450123	156.5	136.15	205.01	191.87	7.98592e-07
'HSPA9'	3313	0.416962	38.22	38.23	53.45	47.79	4.97947e-06
'BIRC5'	332	0.656398	10.64	10.12	14.34	18.11	4.87869e-06
'TNC'	3371	0.6064	44.86	49.33	75.71	66.95	9.3776e-12
'IARS1'	3376	-0.567142	87.7	78.12	57.2	54.08	4.02184e-10
'UBAC2'	337867	0.611394	20.15	23.46	33.22	32.66	5.64655e-08
'ICAM1'	3383	-0.722472	8.82	8.17	5.32	4.9	6.29716e-06
'RAB7B'	338382	0.465899	6.61	6.42	8.85	8.56	0.00310548
'TMEM119'	338773	-0.437675	67.1	79.81	53.76	53.59	6.43246e-06
'JMJD8'	339123	0.274058	42.9	42.88	50.34	52.34	0.00426612
'MYPOP'	339344	0.772194	6.8	9.06	14.26	13.35	4.33446e-06
'ID2'	3398	-0.537776	123.26	147.96	89.49	95.82	1.14721e-07
'ID3'	3399	0.250593	263.09	268.29	304.05	323.38	0.00173235
'ACADM'	34	-0.398949	12.12	13.71	9.12	10.37	0.00663027
'STING1'	340061	-0.446707	83.56	78.36	59.76	57.73	1.07374e-06
'ARSI'	340075	-0.506902	9.17	8.39	6.13	6.13	0.00071794
'KLHL38'	340359	1.39738	0.34	0.39	0.97	0.93	0.00170763
'ZDHHC21'	340481	-0.539559	3.73	4.34	2.34	2.53	0.000999326
'IDE'	3416	-0.308514	12.91	12.8	10.53	10.06	0.00346677
'IDH1'	3417	-0.472542	49.52	59.34	38.55	39.19	5.76377e-06
'IDH2'	3418	0.304584	26.6	26.61	31.14	34.2	0.00664449
'IDH3B'	3420	-0.394754	34.25	35.12	26.92	26.07	0.00065407
'GLDN'	342035	-1.57969	0.72	0.82	0.29	0.28	0.000207994
'FMN1'	342184	0.545001	5.38	4.13	6.81	6.8	1.89834e-05
'IFI16'	3428	0.608034	56.24	57.76	93.78	79.17	8.80847e-10
'IFI35'	3430	0.63379	41.68	43.13	68.75	61.79	1.25413e-08
'OR2W3'	343171	-0.628796	11.12	15.4	8.18	8.83	0.00578124
'SH3RF3'	344558	0.330977	6.87	6.28	8.12	8.31	0.00577797
'MTX3'	345778	-0.597284	4.24	4	2.64	2.76	2.20161e-05
'IFNGR2'	3460	0.616273	33.89	37.71	54.46	54.56	1.93599e-09
'APOD'	347	1.4578	0.64	1.52	3.56	2.3	0.0081756
'SERINC2'	347735	-0.462722	110.82	107.2	85.2	72.3	4.34773e-06
'AMIGO2'	347902	-0.557394	18.24	16.81	11.82	12.07	2.59115e-06
'APOE'	348	-3.426	1.18	1.17	0.09	0.13	0.000234023
'IGF2'	3481	-1.05927	107.23	98.61	55.15	42.75	6.98779e-07
'IGF2R'	3482	0.815275	20.53	19.61	37.11	32.97	5.33689e-20
'SKA2'	348235	-0.529573	14.46	16.29	9.53	11.61	0.00011725
'IGFBP3'	3486	1.37691	38.99	45.14	91.73	125.23	2.32073e-09
'IGFBP4'	3487	1.03339	997.27	1074.95	2048.73	2159.94	5.11646e-45
'IGFBP5'	3488	0.519313	751.99	751.73	1080.31	1058.33	1.53048e-13
'CCN1'	3491	0.431436	243.35	234.38	308.69	330.91	2.39865e-08
'CASTOR3'	352954	-0.42187	6.39	7.74	4.87	4.88	0.00943522
'IL1B'	3553	-1.66861	4.22	4.54	1.16	1.58	4.43854e-07
'IL1R1'	3554	1.5025	31.36	39.72	101.53	97.93	1.80414e-50
'IL4R'	3566	-0.288227	37.87	32.95	29.55	27.35	0.00682317
'IL6ST'	3572	-0.782448	74.63	71.73	41.8	42.67	1.75383e-24
'IL7R'	3575	-0.257673	43.04	42.24	33.35	37.37	0.00393407
'CXCL8'	3576	-1.20736	342.11	409.47	136.15	187.44	1.32764e-06
'AQP1'	358	-1.46135	1.64	1.26	0.66	0.37	0.000642948
'IL10RB'	3588	-0.304463	28.06	29.89	22.96	23.6	0.00678797
'IL11'	3589	-2.03248	12.66	12.46	2.67	3.46	7.29359e-30
'IL11RA'	3590	-0.625182	5.73	6.77	3.57	4.47	0.00719095
'IL12A'	3592	-0.681576	10.04	11.53	6.98	6.36	0.000505619
'IL13RA1'	3597	0.239572	41.42	42.24	47.26	50.75	0.00464748
'IRF2BP2'	359948	-0.324409	22.45	21.91	17.25	17.91	0.000667151
'ZBTB41'	360023	-0.799662	2.95	2.64	1.44	1.74	2.54739e-06
'IL18'	3606	-1.4305	3.01	1.68	1.04	0.69	0.00721063
'FOXK2'	3607	0.460133	11.03	11.75	16.49	14.9	1.87926e-05
'ILK'	3611	0.469876	109.56	115.01	160.17	149.95	2.96171e-08
'IMPA1'	3612	-0.624111	7.08	7.06	3.97	5.18	0.000246314
'IMPDH1'	3614	-0.373015	45.81	43.34	34.6	33.75	0.000128195
'INHBA'	3624	-0.231492	160.5	164.06	131.15	143.24	0.00224197
'INPP5A'	3632	0.454151	7.78	7.91	10.69	10.93	0.00084602
'INSR'	3643	0.600859	0.92	1.01	1.48	1.43	0.00231305
'IPP'	3652	0.574639	2.99	2.39	3.79	4.22	0.00551831
'IRAK1'	3654	0.250932	37.24	36.58	42.76	43.87	0.00377908
'IREB2'	3658	-0.714571	10.22	9.72	5.9	6.19	3.2992e-10
'IRF1'	3659	-0.943799	34.82	42.15	20.17	20.06	7.66462e-17
'ISLR'	3671	-0.549984	27.03	26.52	18.04	17.68	1.31063e-06
'ITGA2'	3673	-0.346992	54.73	56.44	47.62	39.05	0.000488724
'ITGA5'	3678	0.705941	255.7	243.87	432.33	371.13	1.30381e-14
'ITGA7'	3679	-2.31336	5.81	5.75	1.08	1.28	3.57204e-31
'ITGB1'	3688	0.27896	882.35	896.02	1040.92	1100.47	7.90374e-05
'EIF6'	3692	-0.320767	102.6	89.54	73.44	78.62	0.00243001
'ITGB5'	3693	0.486778	117.43	111.08	158.55	159.54	6.92901e-10
'ITPR2'	3709	0.666528	1.63	1.59	2.86	2.23	4.26223e-05
'JAK1'	3716	-0.291862	50.95	46.77	40.42	38.91	0.000981426
'JAK3'	3718	-1.12459	0.73	0.68	0.28	0.35	0.00635348
'JARID2'	3720	0.958758	2.26	2.17	4.32	4.24	3.67363e-09
'JUND'	3727	0.255661	63.38	70.5	81.83	76.69	0.00671194
'JUP'	3728	0.523242	5.66	7.31	10.42	8.13	0.00231292
'AREG'	374	1.43993	22.97	27.71	68.41	67.93	1.37356e-33
'KIF7'	374654	-0.408687	6.43	5.67	4.59	4.47	0.00639831
'TMEM205'	374882	-0.335702	65.12	61.38	47.51	52.46	0.00558633
'SBSN'	374897	-1.20057	5.56	4.91	2.05	1.81	0.000124436
'KCND1'	3750	-1.42284	2.37	2.81	0.91	0.99	3.2407e-09
'SFT2D2'	375035	-0.516776	4	4.43	2.95	2.9	2.80737e-05
'MIA3'	375056	-1.13739	13.35	12.9	6.47	6.23	5.66999e-24
'KCND2'	3751	0.769523	0.81	0.91	1.37	1.53	0.00237053
'RBM43'	375287	0.559854	4.44	4.05	6.32	6.1	0.000263638
'MAST4'	375449	0.416939	2.22	1.88	2.96	2.71	0.00793566
'AGRN'	375790	0.416045	44.7	41.95	61.43	53.25	9.20754e-06
'KCNJ2'	3759	0.706801	1.95	2.47	3.63	3.53	9.91361e-05
'KCNJ6'	3763	0.773675	0.48	0.45	0.75	0.84	5.90727e-05
'KCNJ8'	3764	-0.805267	10.06	10.91	5.64	6.15	4.90549e-06
'ZC3H6'	376940	0.7961	0.94	0.96	1.91	1.55	0.000154483
'KCNJ15'	3772	-0.939425	2.29	2.84	1.32	1.23	0.000203827
'KCNK2'	3776	0.410043	8.72	8.59	10.67	11.67	0.00150002
'KCNMA1'	3778	-0.432942	15.55	15.69	12.72	12.64	4.65341e-05
'ARF4'	378	-0.287211	350.75	374.41	288.75	300.91	0.000162579
'KCNS2'	3788	1.60253	0.38	0.19	0.79	0.92	8.61841e-05
'KCNS3'	3790	1.16102	2.33	2.22	5.18	4.96	3.26175e-07
'KIF2A'	3796	-0.309664	10.61	10.22	9.56	8.47	0.00866405
'KIF3C'	3797	0.764724	5.83	6.48	10.15	10.52	1.08972e-10
'KIF5B'	3799	-0.251352	54.7	52.51	44.69	44.48	0.00215532
'ACAT1'	38	0.331491	33.3	36.13	41.9	44.94	0.00235823
'ARF5'	381	0.285784	82.48	96.93	104.73	112.23	0.00594569
'KIT'	3815	-1.32068	1.21	1.26	0.47	0.51	2.21054e-05
'KPNB1'	3837	0.215448	52.61	50.27	59.49	59.07	0.006718
'KPNA2'	3838	-0.276451	101.74	86.84	76.65	78.03	0.00559598
'KPNA3'	3839	-0.370192	24.16	25.57	18.69	19.35	0.000102669
'KPNA4'	3840	-0.354249	15.13	15.25	11.46	12.13	8.00395e-05
'TNPO1'	3842	-0.644734	44.54	44.1	28.06	28.46	1.03513e-16
'KRT7'	3855	-0.749673	155.46	153.81	90.21	92.29	9.82885e-20
'KCTD4'	386618	-2.37255	0.86	0.34	0.12	0.12	0.00456149
'AMIGO3'	386724	-1.04319	2.31	2.36	1.41	0.84	0.00108058
'SOGA3'	387104	0.862197	1.01	0.98	1.83	1.74	5.59591e-07
'C6orf120'	387263	0.487785	14.04	14.84	18.7	21.46	5.3219e-06
'FIBIN'	387758	0.827153	2.07	2.08	3.85	3.46	0.000291474
'KMT5A'	387893	-0.831212	23.57	25.95	13.75	13.88	2.86306e-13
'NHLRC3'	387921	0.724367	1.73	1.96	3.03	3.02	0.00162232
'CCDC9B'	388115	-0.442863	15.04	14.33	10.57	10.88	2.11652e-05
'C16orf87'	388272	-0.548014	12.81	14.33	9.03	10.56	1.51636e-05
'ZNF761'	388561	0.895662	1.49	1.93	2.58	2.68	0.000398149
'TRNP1'	388610	-0.569848	86.97	96.88	55.59	67.4	4.45232e-08
'DIPK1A'	388650	0.419205	35.81	42.97	52.57	50.9	5.41024e-05
'KRT81'	3887	-1.81629	2.46	3.27	0.66	0.99	1.44735e-06
'RHOC'	389	-0.282874	347.93	343.93	270.04	291.4	0.000329332
'FAM180A'	389558	0.403488	12.32	11.26	15.45	14.62	0.000170773
'IER5L'	389792	-0.496045	17.01	16.24	12.1	11.3	7.87659e-05
'RND3'	390	-0.775076	733.51	853.17	454.61	464.14	8.50637e-21
'LAMA2'	3908	0.294554	10.29	9.98	13.22	11.45	0.00456657
'ZNF805'	390980	0.946704	0.49	0.47	0.87	0.98	0.000126696
'LAMA4'	3910	0.710467	85.52	84.82	136.77	134.49	2.69323e-20
'FRRS1'	391059	0.728694	2.15	2.36	4.15	4.7	0.000216957
'LAMA5'	3911	-1.75326	2.13	2.2	0.7	0.57	2.17272e-21
'LAMB2'	3913	0.250115	67.73	66.31	82.04	76.04	0.00220429
'LAMB3'	3914	0.561291	5.51	5.08	8.15	7.27	0.000107925
'LAMP1'	3916	0.373123	230.51	213.74	302.38	267.53	2.45466e-05
'ARHGAP1'	392	0.515571	45.88	43.47	67.83	59.06	1.34812e-07
'LBR'	3930	-0.446147	11.67	11.98	8.25	9	0.000310781
'LDHA'	3939	-0.677614	632.31	665.5	391.64	416.65	6.04047e-20
'LDHB'	3945	-0.353788	295.89	303.82	234.92	230.68	4.73045e-06
'LDLR'	3949	0.747496	18.76	19.65	33.37	30.56	2.8159e-15
'LGALS3'	3958	0.362119	183.49	181.61	220.15	245.67	3.80395e-05
'LIG4'	3981	-0.475854	6.26	6.2	4.59	4.23	0.00201575
'LIMK1'	3984	0.580163	36.56	33.15	53.44	49.75	2.42829e-09
'LIMS1'	3987	-0.508369	33	31.23	21.6	23.18	5.6122e-08
'LIPA'	3988	0.578986	32.23	36.1	53.58	47.66	2.54299e-08
'SPRED3'	399473	-0.553184	5.16	4.61	3.63	2.96	0.00120339
'TMEM200B'	399474	0.609707	5.48	5.88	8.08	9.11	0.000267183
'MEX3D'	399664	0.978193	7.85	8.43	15.06	16.74	1.04743e-13
'FAM102A'	399665	0.539245	5.82	6.06	9.2	8.3	6.61791e-05
'MYO18A'	399687	0.414004	8.44	7.59	11.41	9.59	0.000266885
'PCNX3'	399909	1.17869	8.4	7.52	18.84	17.79	3.98895e-26
'SNX19'	399979	0.46272	26.53	26.05	36.22	35.8	1.33368e-07
'LMNA'	4000	0.239321	384.22	338.32	422.18	409.93	0.00439547
'MED11'	400569	0.768131	6.33	8.1	12.22	12.12	0.00151635
'ZNF772'	400720	0.756951	0.8	1.03	1.47	1.49	0.00418992
'LMO7'	4008	-0.281459	44.94	39.42	34.22	34.68	0.00325118
'NBPF9'	400818	-0.448532	7.89	8.07	5.79	6.01	0.000569812
'C5orf63'	401207	-0.882188	1.85	1.72	0.72	1.35	0.00324841
'VWA5A'	4013	-0.657498	53.25	51.04	32.46	33.43	5.10627e-12
'SMIM30'	401397	0.486496	36.64	44.91	52.07	61.22	0.00021848
'SAMD12'	401474	-1.17125	0.53	0.6	0.2	0.54	0.00351841
'LOX'	4015	0.420713	89.7	81.27	116.02	110.72	7.52917e-07
'LOXL2'	4017	-0.351581	442.61	415.48	339.39	328.08	5.31767e-06
'LPP'	4026	0.857231	5.54	5.13	9.63	9.62	1.15143e-20
'IFITM10'	402778	-0.46119	5.78	5.17	4.12	3.78	0.00668429
'ZBTB34'	403341	-0.529155	1.98	2	1.27	1.46	0.0086531
'LRCH4'	4034	-0.381815	20.65	22.03	16.75	15.74	0.000476364
'LRP1'	4035	0.411633	69.01	60.88	92.34	79.11	2.61721e-05
'LRP3'	4037	0.629111	12	12.41	18.64	18.72	3.15118e-09
'LRP4'	4038	-0.726645	1.65	1.69	1.06	0.9	0.000329616
'CTXN1'	404217	-1.12194	12.3	13.18	6.13	5.49	4.28025e-08
'DENND10'	404636	0.300131	32.55	36.39	41.04	43.04	0.0025009
'LSS'	4047	0.65246	17.07	17.95	27.52	26.33	1.96275e-11
'ANKHD1-EIF4EBP3'	404734	0.487637	3.96	5.63	7.24	6.06	0.00158934
'LTBP1'	4052	1.13857	56.05	50.68	119.43	114.57	7.00348e-41
'LTBR'	4055	0.691807	78.01	80.77	132.12	122.65	1.15603e-15
'LTK'	4058	-1.22704	1.47	1.53	0.63	0.62	0.00106425
'BCAM'	4059	-0.961953	7.96	8.35	4.05	4.24	3.18514e-08
'LUM'	4060	0.305921	48.67	60.28	64.06	69.52	0.00353665
'LYN'	4067	-0.705566	3.05	3.69	1.9	1.81	0.000987256
'M6PR'	4074	0.260559	36.86	37.59	44.88	43.66	0.00544665
'NOMO3'	408050	0.384298	13.75	10.36	16.62	14.62	0.00679837
'MXD1'	4084	-0.716089	2.54	2.88	1.64	1.62	0.000245273
'SMAD4'	4089	-0.374698	6.18	6.44	4.53	5.14	0.00135328
'SMAD6'	4091	-0.914311	11.53	11.72	6.34	5.97	5.52288e-13
'SMAD7'	4092	-0.400984	16.56	18.25	12.73	13.06	0.000968782
'ARSB'	411	-0.585971	18	17.38	12.6	11.43	6.44068e-08
'MAN1A1'	4121	0.315722	15.97	18.37	21	20.82	0.00179929
'MAN2C1'	4123	-0.324226	15.85	16.09	12.67	12.51	0.00461273
'MAN2B1'	4125	0.310438	26.29	27.09	32.98	32.75	0.00097071
'MANBA'	4126	0.410676	20.41	20.95	27.69	26.96	4.33166e-05
'MAOB'	4129	1.5306	0.35	0.4	1.09	1.06	0.00160353
'MAP1B'	4131	0.310111	23.17	21.43	29.28	25.46	0.00118876
'MAP2'	4133	-0.743588	2.64	3.9	2.26	2	0.000179452
'MAP4'	4134	0.310076	116.02	105.5	145.52	128.92	0.000693247
'MARK3'	4140	-0.36914	23.74	23.76	18.65	17.82	0.000448867
'MAT2A'	4144	-0.231585	64.71	64.48	53.5	55.71	0.00606687
'MATN2'	4147	-1.3758	5.53	5.58	2.1	2.16	6.05521e-13
'MAZ'	4150	0.752766	34.03	40.27	60.77	61.48	3.17905e-14
'MBP'	4155	0.77481	0.81	0.85	1.22	1.63	0.00828889
'MCAM'	4162	-1.5119	36.53	36.04	11.03	12.63	1.40041e-51
'MCL1'	4170	-0.67302	88.2	85.04	51.75	56.07	6.93149e-16
'MCM7'	4176	-0.355484	28.12	25.15	19.99	21.35	0.00184885
'MDH1'	4190	0.235316	85.69	86.73	98.88	102.53	0.0085978
'MEF2A'	4205	0.755874	11.79	12.09	19.94	19.95	3.23659e-15
'MEIS2'	4212	0.442578	5.05	6.06	7.52	7.47	0.00574332
'MAP3K4'	4216	0.4061	4.34	4.13	5.49	5.61	0.00357607
'MEST'	4232	-2.61455	112.36	103.55	17.03	17.6	1.3478e-164
'MFGE8'	4240	-0.203577	350.67	360.28	310.22	303.14	0.00575329
'MGAT1'	4245	0.293859	101.8	100.55	122.48	128.96	0.000176011
'MGMT'	4255	0.440523	16.82	16.18	20.83	22.7	0.00695782
'MGST1'	4257	-0.823666	415.04	442.66	231.67	249.49	6.56684e-24
'CD99'	4267	0.276379	452.63	479.64	564.61	557.59	0.000239277
'ASAH1'	427	0.252861	45.28	48.05	56.49	53.56	0.00573441
'MITF'	4286	-0.647729	11.11	12.95	7.22	7.93	1.34752e-07
'ATXN3'	4287	-0.467801	2.81	3.43	2.21	2.26	0.00577273
'MAP3K10'	4294	0.545938	5.25	6.44	8.94	8.04	0.000428952
'AFDN'	4301	0.416739	4.97	4.5	6.37	6.31	0.000698515
'MLLT6'	4302	0.479099	7.99	8.02	11.11	11.03	1.52213e-06
'MME'	4311	-0.340696	22.03	20.29	16.9	16.3	0.000627025
'MMP1'	4312	1.18215	245.07	231.78	528.16	546.03	7.15322e-54
'MMP2'	4313	-0.459907	824.04	777.29	603.34	547.96	2.91978e-08
'MMP10'	4319	0.581117	14.25	15.72	22.78	21.66	1.23137e-05
'MMP14'	4323	1.16567	243.3	211.04	545.01	466.45	1.5433e-31
'MN1'	4330	0.582127	1.16	1.07	1.66	1.65	0.00407261
'MPST'	4357	0.496851	21.84	28.19	31.67	38.08	0.00076785
'ABCC1'	4363	0.231514	46.43	45.41	56.08	50.84	0.00794755
'TMEM41B'	440026	0.555567	5.81	7.08	9.2	9.8	0.000101986
'GOLGA8B'	440270	-0.457537	3.57	4.05	3.08	2.43	0.00947151
'EIF2AK4'	440275	0.360062	23.31	22.85	28.98	29.82	3.23086e-05
'HSBP1L1'	440498	-0.614957	29.01	35.55	18.45	23.37	0.000776882
'ZNF506'	440515	0.787551	1.61	1.67	2.71	2.91	0.0011139
'LRRC24'	441381	-1.78107	1.02	1.44	0.35	0.38	0.00194668
'ASS1'	445	0.398122	19.48	19.47	23.81	27.41	0.00252247
'ARHGEF35'	445328	0.961929	0.92	0.79	1.64	1.66	0.00732863
'MSN'	4478	0.346294	195.81	180.71	248.32	226.7	5.09714e-05
'MSX1'	4487	-0.833952	6.74	7.6	3.7	4.29	6.52492e-05
'MT1A'	4489	1.42476	9.4	6.67	19.37	23.23	3.30459e-06
'MT1E'	4493	0.56038	363.93	307.24	459.18	525.49	2.13582e-07
'MT1G'	4495	1.88125	8.45	6.86	25.51	30.15	1.1461e-11
'MTHFR'	4524	0.490846	3.13	3.25	4.32	4.37	0.000917247
'MTM1'	4534	0.59491	2.27	2.75	3.64	3.82	0.00400734
'MYO1F'	4542	-1.9494	3.97	4	0.87	0.87	1.129e-15
'MUC1'	4582	0.774031	2.07	2.67	3.97	4.2	0.000306654
'TRIM37'	4591	-0.816565	9.17	10.11	5.44	5.7	8.15432e-10
'MMUT'	4594	0.426197	7.7	8.59	10.67	11.09	0.00158981
'MVD'	4597	0.707124	9.56	11.36	16.99	17.12	1.92706e-06
'MX1'	4599	1.12936	58.03	62.44	163.72	97.53	0.00269237
'MYBL1'	4603	-0.759613	11.25	9.09	5.91	5.9	2.98345e-08
'MYBPH'	4608	3.23763	0.05	0.22	1.34	1.17	4.71927e-06
'MYC'	4609	0.447163	11.32	10.43	14.82	14.64	0.000127043
'GADD45B'	4616	-0.456403	48.04	51.75	35.07	37.32	3.02967e-05
'MYH9'	4627	0.656166	174.27	144.35	271.74	226.56	0.00130141
'MYO1C'	4641	0.28419	83.39	76	98.62	93.98	0.000872714
'MYO1D'	4642	1.42092	3.53	2.71	8.71	7.86	2.43324e-19
'MYO9B'	4650	0.767243	15.9	14.35	26.52	24.57	2.07955e-15
'MYO10'	4651	0.378214	24.8	24.37	32.6	30.78	1.75213e-05
'PPP1R12A'	4659	-0.492193	21.09	21.17	14.79	14.91	1.21089e-07
'ATF1'	466	0.684136	6.39	7.28	10.44	11.44	1.16236e-05
'PPP1R12B'	4660	0.396758	1.93	2.1	2.83	3.23	0.00934142
'NAB1'	4664	0.473414	5.05	6.24	7.2	8.42	0.00148303
'NAGA'	4668	0.554078	13.46	13.12	19.26	19.14	3.16409e-07
'NAGLU'	4669	0.341326	26.26	27.46	34.18	34.47	0.000660082
'NBL1'	4681	-0.309465	48.65	47.16	34.42	42.43	0.00587257
'NUBP1'	4682	-0.707969	16.21	13.7	8.01	10.21	0.000289327
'NBN'	4683	-0.709422	15.02	14.14	8.82	9.11	2.81951e-09
'NDUFA8'	4702	0.443909	41.21	45.26	57.39	59.31	0.000315577
'NDUFB3'	4709	-0.614859	79.45	76.59	46.59	54.05	1.03187e-05
'NDUFC2'	4718	-0.261653	67.72	71.43	54.75	60.45	0.00421518
'NDUFS1'	4719	-0.360447	22.56	24.02	19.49	18.7	0.000135594
'ATM'	472	0.659984	4.18	3.75	6.46	6.24	2.94327e-09
'NDUFS2'	4720	0.519878	38.7	40.36	56.63	55.94	1.70635e-07
'NDUFV2'	4729	-0.300318	125.92	133.49	100.3	108.73	0.00185197
'NEDD4'	4734	-0.349188	15.61	15.7	12.31	12.18	0.00034753
'RPL10A'	4736	-0.278337	514.58	524.37	392.31	458.08	0.00176615
'NEFM'	4741	-0.434979	8.41	9.25	7.08	5.93	0.00456689
'F8A3'	474384	0.504005	12.86	11.2	17.61	16.27	0.000916049
'NEFL'	4747	-0.721904	20.53	21.85	13.32	12.17	7.41464e-11
'NFIA'	4774	1.04106	1.28	1.18	2.75	3.08	4.8999e-08
'NFATC4'	4776	0.50228	14.42	15.9	21.11	21.11	2.65153e-07
'NFE2L1'	4779	0.991891	52.6	47.65	104.6	96.29	7.80088e-30
'NFIL3'	4783	0.68554	21.7	21.16	35.69	33.04	8.85628e-10
'NFIX'	4784	0.453353	46.09	42.25	65.4	54.64	9.03427e-06
'NFKB1'	4790	0.430422	8.48	8.42	11.12	11.03	0.000440703
'NFKBIA'	4792	-0.355111	41.03	53.99	37.09	36.55	0.00552007
'NFKBIE'	4794	-1.03048	5.22	6.03	2.67	2.8	2.14917e-06
'NFRKB'	4798	-0.427942	5.29	5.5	4.24	3.79	0.00407161
'ACO1'	48	-0.336316	50.18	51.9	39.36	41.28	8.63513e-05
'NHS'	4810	-0.547844	1.74	1.57	1.13	1.09	0.00597028
'NINJ1'	4814	-0.450354	77.23	92.18	61.17	61.81	2.76217e-05
'ATP1B3'	483	-0.249851	95.68	100.48	83.34	80.32	0.00379314
'NOP2'	4839	-0.549174	14.35	13.45	9.73	9.06	5.47032e-05
'CNOT2'	4848	-0.302135	16.12	16.24	12.86	13.38	0.008662
'CCN3'	4856	-0.455477	38.96	44.12	32.28	27.79	4.6887e-05
'PNP'	4860	-0.867005	13.82	11.7	6.51	7.39	4.85684e-06
'NPC1'	4864	-0.283813	61.72	58.06	51.79	45.48	0.00249711
'NPR2'	4882	0.398833	17.41	17.43	23.23	21.03	0.000191597
'NPTX1'	4884	0.881316	72.9	62.91	130.58	117.75	6.26976e-20
'NRAS'	4893	-0.941513	22.27	22.06	10.57	12.34	4.82715e-18
'NRGN'	4900	-0.721608	40.9	48.18	26.18	27.38	1.26664e-08
'NSF'	4905	0.320665	19.6	18.8	25.09	22.49	0.00219847
'NTHL1'	4913	-0.656531	11.59	13.54	7.5	8.22	0.00217104
'NTSR1'	4923	1.56974	0.81	0.66	2.27	2.16	1.66683e-08
'NUCB2'	4925	0.445533	42.52	49.4	61.7	63.13	9.79256e-06
'NUMA1'	4926	0.298508	27.26	24.97	33.06	30.54	0.00124316
'NR4A2'	4929	0.810238	8.83	9.04	15.49	15.21	3.21089e-11
'GPX8'	493869	-0.334041	47.57	51.76	36.91	41.07	0.000251565
'ATP5F1A'	498	-0.236882	206.29	208.94	176.8	172.65	0.00206802
'ACO2'	50	0.527787	34.35	33.44	49.7	47.21	1.75371e-08
'OSBP'	5007	0.37838	13.58	13.04	17.59	16.75	0.000263261
'CLDN11'	5010	-0.417609	126.58	118.29	90.22	91.75	3.8707e-07
'P2RX4'	5025	0.897155	7.9	8.76	15.69	15.41	1.07002e-08
'P4HA1'	5033	0.596723	57.08	56.14	84.41	85.57	3.79974e-13
'P4HB'	5034	0.46811	445.79	447.14	617.63	607.92	6.32587e-11
'FURIN'	5045	0.436576	46.68	47.32	63.03	63.18	4.75303e-08
'RRM2B'	50484	-0.387956	31.58	33.3	24.01	24.96	9.97667e-06
'SMARCAL1'	50485	0.41889	9.54	10.9	13.96	13.4	0.00109432
'PAFAH1B2'	5049	0.472003	24.76	26.62	34.43	36.12	1.85384e-07
'COL5A3'	50509	1.28987	7.23	8.37	19.81	18.5	2.35741e-34
'CHST11'	50515	-1.75109	5.2	4.54	1.33	1.53	6.75818e-23
'SERPINE1'	5054	0.704864	378.52	297.93	561.51	533.52	0.000197894
'SERPINB2'	5055	0.389959	234.61	213.27	280.39	302.34	4.26586e-06
'PAK1'	5058	0.427344	9.95	9.11	12.69	12.19	0.00109256
'ATP5F1B'	506	-0.230391	318.91	315.92	269	268.02	0.00202496
'IL21R'	50615	-0.695483	2.67	2.18	1.57	1.42	0.00196278
'CYHR1'	50626	0.357328	16.25	15.62	19.41	21.46	0.00861732
'CNTN3'	5067	-1.17383	3.82	5.45	1.83	1.96	8.64974e-10
'PAPPA'	5069	-0.351257	44.32	41.11	33.5	32.18	4.20029e-05
'DCAF8'	50717	0.286898	22.27	23.35	27.51	27.72	0.00217873
'PARN'	5073	0.391137	11.07	10.79	14.86	13.93	0.00160504
'HP1BP3'	50809	-0.232771	47.64	48.48	40.05	42	0.00558826
'PDCL'	5082	-0.482689	10.2	11.69	7.35	8.2	0.000736379
'RNF141'	50862	-0.349206	15.5	16.13	11.44	13.2	0.00214309
'PBX2'	5089	0.285341	20.89	21.43	24.96	26.22	0.004238
'PBX3'	5090	-0.481746	10.57	10.8	7.94	8.47	0.00109107
'PCBP2'	5094	0.244466	117.48	117.63	142.03	133.85	0.0020814
'SOST'	50964	-8.21783	2.89	3.54	0.02	0	2.42133e-08
'PCDH7'	5099	0.450095	3.44	3.7	4.01	4.69	0.00139448
'TMED5'	50999	-0.603253	26.6	25.16	16.49	17.34	6.11244e-11
'AMDHD2'	51005	0.987247	3.77	3.4	7.23	8.14	6.3669e-08
'ASCC1'	51008	0.400398	6.66	8.02	10.14	9.66	0.00910271
'WASHC3'	51019	0.570382	42.33	46.47	64.08	65.79	6.00694e-06
'BOLA1'	51027	0.921365	3.67	4.57	6.94	8.24	0.00180581
'ZBTB7B'	51043	-0.437824	17.29	19.9	13.69	13.36	0.000111239
'GMNN'	51053	-0.549722	12.84	13.96	9.27	9.55	0.002509
'PCK2'	5106	0.884745	4.44	5.35	9.32	8.78	9.954e-07
'TXNDC12'	51060	0.751339	32.32	32.34	51.86	56.19	3.72163e-12
'ATL1'	51062	0.759966	3.43	3.47	6.01	5.53	0.000109338
'CALHM2'	51063	0.313951	24.08	27.83	31.55	30.75	0.00430536
'THAP4'	51078	0.452255	18.6	17.95	24.43	25.16	0.000103603
'POLR1D'	51082	0.282246	57.6	56.27	66.76	68.12	0.00435054
'SIDT2'	51092	0.41036	26.47	23.66	33.3	32.85	2.21848e-05
'ADIPOR1'	51094	-0.231899	86.85	90.2	74.44	75.23	0.00567404
'IFT52'	51098	0.612596	10.34	10.14	15.18	15.85	4.27341e-05
'ABHD5'	51099	-0.758862	22.65	21.73	14.91	14.42	6.12247e-12
'NDUFAF1'	51103	-0.494498	13.5	13.8	9.23	9.7	0.00578414
'PHF20L1'	51105	-0.361445	12.48	12.48	9.55	10.67	0.000993668
'APH1A'	51107	0.553914	43.81	50.59	65.49	71.75	2.80857e-08
'METTL9'	51108	0.54654	28.73	31.86	42.32	45.63	9.75281e-09
'TRAPPC12'	51112	0.412454	13.28	14.11	18.52	17.99	0.000575461
'ZDHHC9'	51114	0.54769	17.35	17.78	26.65	24.38	2.02473e-08
'RMDN1'	51115	0.588858	16.58	15.19	22.48	26.93	3.48628e-06
'SBDS'	51119	0.637347	62.24	65.64	100.18	97.15	1.35795e-12
'RPL26L1'	51121	0.70082	17.71	17.14	26.65	29.93	4.22371e-05
'IER3IP1'	51124	0.36058	10.97	13.14	14.34	16.38	0.00409727
'SAR1B'	51128	-0.302771	10.78	11.83	8.98	9.19	0.00387088
'RLIM'	51132	0.357719	4.64	4.86	5.81	6.28	0.00104188
'KCTD3'	51133	-0.726649	20.3	22.46	12.22	13.43	1.76417e-11
'IRAK4'	51135	-0.57949	5.77	6.43	3.74	4.33	0.000274771
'HSD17B12'	51144	-0.544448	48.04	45.64	30.28	33.61	5.28856e-08
'CERCAM'	51148	0.340575	91.9	94.97	115.08	119.89	1.95587e-05
'SDF4'	51150	0.276562	145.44	152	176.79	180.71	0.000357749
'MRTO4'	51154	-0.392604	14.67	13.96	10.07	11.63	0.00744847
'JPT1'	51155	-0.350425	68.65	59.77	46.54	53.47	0.00212166
'ZNF580'	51157	-0.644972	57.89	65.03	40.25	37.67	1.55679e-08
'HSD17B14'	51171	0.65485	7.03	6.26	10.39	10.33	0.00368853
'PCOLCE'	5118	-0.215501	316.9	328.74	278.89	272.69	0.00455916
'HERC5'	51191	0.895204	2.85	2.71	5.74	4.53	5.01281e-06
'CPA4'	51200	-2.46688	20.8	19.39	3.87	3.35	1.08533e-63
'ZNF219'	51222	0.528266	7.28	9.05	11.89	11.41	0.000382481
'COPZ2'	51226	0.598931	42.98	45.67	62.03	71.16	6.15974e-07
'GLTP'	51228	0.574562	22.64	23.24	34.14	33.69	2.10214e-08
'CRIM1'	51232	-0.600143	189.36	185.4	119.53	124.97	1.44646e-15
'COX16'	51241	-0.481001	19.74	21.04	12.79	16.23	0.00123971
'PAIP2'	51247	-0.28849	50.48	57.55	41.72	46.06	0.00867565
'TBC1D7'	51256	-0.823356	12.22	13.98	7.34	7.12	1.71721e-05
'MARCHF2'	51257	-0.421501	16.32	19.76	12.11	14.71	0.00849154
'TMEM216'	51259	1.04799	3.6	5.56	8.4	9.93	7.1846e-05
'PBDC1'	51260	0.44584	11.93	12.14	16.35	16.17	0.00823244
'CDK16'	5127	0.810449	38.03	40.37	66.97	69.9	2.11248e-21
'BET1L'	51272	0.357667	27.6	29.86	36.65	36.38	0.000211296
'DNAJC27'	51277	-0.95639	1.59	1.67	0.86	0.81	0.000357211
'C1RL'	51279	0.768305	11.94	13.95	21.66	22.24	9.21159e-12
'RASL12'	51285	1.82412	0.43	0.75	2.3	2.46	4.76546e-06
'CEND1'	51286	-1.85215	9.58	10.55	2.82	2.71	4.81944e-17
'ZDHHC3'	51304	-0.28782	35.76	38.76	31.47	31.69	0.00238171
'SLC25A37'	51312	-0.418234	9.56	10.35	7.38	7.88	0.00125649
'PHF21A'	51317	0.415654	11.58	13.1	17.21	15.14	0.000422024
'MRPL35'	51318	-0.459852	16.57	15.25	13.51	13.59	0.00093784
'MEX3C'	51320	0.305727	11.42	12.45	14.63	14.64	0.00558322
'PRR16'	51334	0.40803	20.82	25.63	31.02	30.24	0.00111926
'ZBTB7A'	51341	0.731958	19.84	20.25	37.29	29.63	4.76476e-11
'PDE1C'	5137	-0.794331	7.42	7.4	4.56	5.03	6.67827e-10
'ATRAID'	51374	0.530215	91.32	106.83	136.82	146.93	1.45593e-07
'ATP6V1D'	51382	-0.482619	54.92	58.4	41.01	39.44	1.93842e-06
'EIF3L'	51386	-0.303255	151.77	155.93	115.48	130.88	0.000508477
'NIP7'	51388	-0.395692	12.19	12.07	8.69	9.65	0.00938324
'COMMD10'	51397	-1.41451	9.68	7.97	2.7	3.87	1.80149e-08
'ATP5F1E'	514	-0.320192	36.84	37.45	28.9	30.15	0.000342727
'AMOTL2'	51421	-0.461304	79.88	74.25	54.2	57.2	4.23159e-08
'SNX9'	51429	-0.249384	47.78	46	40.02	39.88	0.00329812
'SUCO'	51430	-0.546642	11.55	10.2	7.38	7.68	5.02862e-06
'SCARA3'	51435	0.836129	12.11	10.82	20.28	19.31	2.28804e-13
'IP6K2'	51447	-0.307507	41.16	54.19	38.36	37.13	0.00690688
'PCYOX1'	51449	0.274228	31.62	32.42	37.77	39.1	0.000877395
'EVL'	51466	0.625994	11.69	11.15	17.52	18.31	2.51397e-06
'LIMA1'	51474	-0.439481	59.84	59.58	43.96	43.23	1.45137e-07
'ISYNA1'	51477	-0.631713	9.38	11.04	6.6	6.31	0.000267635
'SPOUT1'	51490	-0.478767	6.41	5.83	4.29	4.44	0.00166903
'PDE8A'	5151	0.792276	9.86	9.56	15.69	16.7	1.3089e-11
'ETV7'	51513	-0.863637	3.95	4.28	2.51	1.95	0.00394577
'CXXC5'	51523	-0.834361	16.38	17.34	8.5	9.84	1.47669e-09
'GSKIP'	51527	-0.579856	14.68	16.12	9.29	11.12	6.93547e-05
'VTA1'	51534	-0.638368	20.46	20.08	12.71	12.9	1.29907e-09
'MTFP1'	51537	-0.787954	6.94	6.41	4	3.67	0.00379847
'SCLY'	51540	-0.776395	4.93	4.64	2.85	2.7	0.000408657
'RAB14'	51552	-0.325878	40.8	40.18	32.36	31.75	0.000167544
'PDGFRA'	5156	0.308696	62.83	70.39	82.63	80.15	0.000170185
'MBIP'	51562	0.55554	9.72	10.02	15.1	13.59	0.000634656
'ARMCX3'	51566	-0.628927	26.68	27.07	16.09	18.21	1.62809e-09
'PDGFRL'	5157	1.31433	2.64	3.82	7.83	7.85	8.10245e-08
'CYRIB'	51571	-0.444593	12.48	13.03	8.8	10	0.00118539
'PDGFRB'	5159	-0.67537	101.47	108.84	66.98	63.58	1.77805e-17
'SRRT'	51593	-0.399617	33.96	32.43	25.82	24.7	5.95865e-05
'CUTA'	51596	-0.247127	208.87	218.05	180.73	177.19	0.00354589
'ATP5MC1'	516	-0.311835	89.37	90.9	70.01	74.1	0.00791174
'EEF1AKNMT'	51603	0.334982	11.48	11.6	14.62	14.14	0.00477208
'UBE2D4'	51619	0.509578	4.1	3.8	5.87	4.97	0.00503042
'PDHB'	5162	-0.38992	54.43	58.47	41.79	43.7	0.000129383
'KLF13'	51621	0.466808	8.28	6.91	10.12	10.72	9.62309e-05
'OTUD6B'	51633	-0.629947	4.42	3.99	2.42	3	0.00255615
'MRPL48'	51642	-0.556475	15.18	15.51	10.6	10.17	0.00177588
'CHMP3'	51652	-0.719643	27.14	29.97	16.84	17.52	5.45227e-12
'PDK4'	5166	0.770564	23.7	28.78	46.41	42.34	7.55765e-13
'FKBP7'	51661	0.512927	13.19	14.25	18.39	20.49	1.35154e-05
'ENPP1'	5167	0.364738	5.31	5.05	6.36	6.88	0.00221002
'TPPP3'	51673	-1.45812	2.08	3.08	0.99	0.89	0.0039122
'ENPP2'	5168	0.981568	4.47	5.43	9.4	10.07	3.71217e-10
'LSM7'	51690	0.445531	45.6	52.78	55.56	78.62	0.00903621
'HECA'	51696	0.361658	4.97	5.99	6.69	7.27	0.00756916
'ACSL5'	51703	-1.00989	2.77	2.4	1.37	1.19	0.000142437
'GPRC5B'	51704	0.764819	11.65	12.91	21.39	21.74	2.00167e-12
'CYB5R1'	51706	0.369205	25.52	24.78	31.31	33.18	0.00148107
'SELENOT'	51714	-0.449831	38.62	40.61	25.41	32.2	5.02759e-05
'CAB39'	51719	-0.376177	30.22	30.02	22.16	23.98	6.83909e-05
'DNAJB11'	51726	-1.21945	46.5	49.91	18.78	22.27	9.29901e-25
'POLR3K'	51728	-0.613342	6.75	7.5	4.64	4.61	0.00885215
'WBP11'	51729	0.910373	11.18	10.58	22.24	18.33	4.0973e-14
'LUC7L3'	51747	-0.400471	25	27.13	19.66	20.98	0.00040816
'TMEM8B'	51754	0.608434	8.16	9.12	14.46	13.54	2.65705e-06
'C9orf78'	51759	0.685172	15.13	14.85	24.07	23.92	7.87522e-08
'TM7SF3'	51768	0.365948	36.21	37.97	43.59	46.85	7.51878e-05
'PEPD'	5184	0.325141	27.63	28.59	36.22	33.8	0.00279529
'PEX12'	5193	0.572883	3.02	3.06	4.8	4.16	0.00776515
'PF4V1'	5197	-1.69598	3.27	4.01	0.76	1.47	0.00137758
'ATP8B1'	5205	0.648299	16.19	13.15	23.39	22.21	8.85875e-09
'PFKFB3'	5209	-0.31515	19.59	20.69	15.37	16.53	0.00174793
'ATP5ME'	521	-0.530177	108.45	116.62	73.86	80.83	0.000282582
'PFKL'	5211	0.681455	27.72	26.85	42.86	43.94	3.25728e-13
'PFN2'	5217	0.27842	163.4	164.88	181.6	208.35	0.00140171
'CDK14'	5218	1.56138	2.17	2.32	6.27	6.88	3.94595e-24
'PGD'	5226	-0.339577	129.3	123.04	100.71	97.24	4.72009e-05
'PGF'	5228	-0.945239	2.78	2.55	1.27	1.45	0.0048784
'PGGT1B'	5229	-0.475165	3.67	3.97	3.08	3.43	0.00521536
'ATP6V1A'	523	-0.482746	38.65	38.64	28.03	26.85	3.31539e-08
'PGK1'	5230	-0.198422	97.04	99.02	82.44	87.16	0.00893754
'PGM3'	5238	-0.271844	21.78	20.1	20.88	19.94	0.00589964
'SLC25A3'	5250	-0.378866	206.14	198.39	150.75	156.85	1.29314e-06
'PHF1'	5252	0.72382	24.93	28.68	46.15	42.31	1.9133e-10
'PHKB'	5257	0.497339	13.88	13.36	18.9	19.31	2.39409e-07
'ATP6V1B2'	526	-0.305147	47.21	46.13	38.5	36.47	0.00097036
'PHKG2'	5261	-0.497917	8.8	8.92	6.44	6.16	0.000707655
'PHYH'	5264	0.578765	12.42	12.7	18.26	18.93	7.01362e-05
'SERPINB6'	5269	0.354839	82.26	88.45	105.84	111.47	6.68813e-05
'SERPINE2'	5270	0.730197	225.24	223.23	364.13	368.05	1.6611e-23
'SERPINB9'	5272	-0.789134	3.94	4.75	2.15	2.86	6.79554e-05
'SERPINI1'	5274	1.03416	1.03	1.2	2.18	2.36	0.00875442
'ATP6V1C1'	528	-0.392952	13.65	12.97	10.03	10.09	0.000180891
'PIK3C2A'	5286	-0.517872	11.08	10.85	7.48	7.73	4.28199e-07
'PIK3R2'	5296	0.267452	32.21	32.79	41.05	36.56	0.00505578
'PI4KB'	5298	-0.240779	40.98	39.48	33.67	33.69	0.00745212
'PIP4K2A'	5305	-0.42028	11.34	11.49	8.42	8.52	0.000581249
'PITX1'	5307	1.11129	4.95	4.99	10.17	11.15	1.808e-11
'PKD1'	5310	0.316229	19.94	18.94	24.01	23.69	9.82063e-05
'PKD2'	5311	0.381206	16.38	19.18	22.61	23.12	0.000223985
'PKM'	5315	-0.323507	1210.63	1235.12	1007.13	931.39	2.32456e-05
'PLA2G4A'	5321	0.573524	4.72	4.38	7.24	6.22	0.00122544
'PLAT'	5327	1.07896	50.86	43.39	103.79	94.01	7.18171e-26
'PLAU'	5328	-1.21171	364.75	297.32	145.59	138.16	1.01041e-32
'CHIC1'	53344	-0.708447	3.54	3.55	2.11	2.13	8.20568e-06
'TM6SF1'	53346	-2.00629	2.24	1.8	0.86	0.85	1.94077e-05
'TPCN1'	53373	0.306937	11.86	10.45	13.76	13.75	0.00519085
'PLD2'	5338	0.572398	5.33	5.41	8.25	7.9	0.000145753
'PLEC'	5339	0.583363	46.93	39.73	69.47	58.15	0.00288027
'PLOD1'	5351	0.535587	174.28	167.86	251.33	240.89	5.25313e-12
'PLOD2'	5352	-0.435228	103.21	107.3	73.36	81.21	1.07573e-07
'PLP2'	5355	-0.837105	139.58	137.96	76.83	77.35	2.80305e-20
'PLSCR1'	5359	0.489415	65.68	70.75	104.79	84.42	6.25498e-06
'PLXNA1'	5361	0.601334	9.78	9.16	14.3	14.24	2.0797e-10
'MBD3'	53615	-0.407257	21.43	23.51	15.39	18.24	9.26087e-05
'PLXNA2'	5362	-0.808529	2.01	1.64	1.07	1.03	1.42101e-05
'PMM1'	5372	0.469962	28.53	29.15	39.78	39.2	8.18616e-05
'C11orf24'	53838	0.668334	43.11	41.92	70.16	64.12	4.77737e-12
'PELO'	53918	0.271612	16.41	16.14	20.44	18.56	0.009307
'EXOSC9'	5393	-0.490911	29.33	27.55	19.25	20.75	9.51854e-05
'PPIL3'	53938	0.437917	15.51	18.52	23.2	23.3	0.00504536
'CSNK1G1'	53944	0.644218	3.73	3.67	5.95	5.51	3.06725e-07
'PNN'	5411	-0.465693	16.59	15.8	11.77	11.51	4.77824e-05
'UBL3'	5412	-0.382869	9.44	9.43	6.65	7.72	0.00323906
'MRPL39'	54148	-0.637516	17.11	17.79	10.41	11.74	0.000305992
'DCUN1D1'	54165	-0.577314	9.23	10.16	6.71	7.2	1.30877e-05
'CYCS'	54205	-0.408103	11.81	10.6	8	8.78	0.000523173
'ERRFI1'	54206	0.353119	16.1	16.8	19.87	21.96	0.001275
'TREM1'	54210	0.912668	2.59	1.89	3.4	4.86	0.00411506
'POLR2C'	5432	0.534405	26.02	26.95	38.2	37.92	7.95613e-07
'POLR2D'	5433	0.716372	3.97	3.93	6.29	6.58	3.46106e-07
'GNG2'	54331	-0.867757	8.27	9.12	4.51	4.92	5.15718e-09
'SLC38A2'	54407	-0.328563	214.17	260.24	184.42	190.15	0.000286093
'DNAJC10'	54431	0.320893	6.87	7.03	8.36	8.87	0.000183356
'SSH1'	54434	0.721155	18.58	16.76	29.61	28.3	3.9039e-15
'SH3TC1'	54436	-0.826634	1.37	1.54	0.68	1.01	0.00760177
'KCTD5'	54442	0.610982	14.37	15.05	22.77	21.79	2.02273e-07
'PON2'	5445	-0.519748	62.04	66.79	43.8	45.31	1.12354e-07
'RIN2'	54453	0.740701	9.32	9.33	15.92	15.56	1.6776e-11
'CCSER2'	54462	-0.324875	13.9	14.63	11.88	12.01	0.00117761
'CHPF2'	54480	0.561704	48.11	48.92	74.65	69.79	4.18645e-11
'C11orf71'	54494	1.23273	0.94	1.64	2.4	2.61	0.00085405
'ATR'	545	-0.439185	3.54	3.33	2.58	2.49	0.00255042
'ZDHHC13'	54503	-0.69908	5.64	6.66	3.76	3.76	0.000589069
'DHX29'	54505	-0.295169	14.92	14.21	12.24	11.33	0.00778094
'ADAMTSL4'	54507	-0.635398	30.1	26.9	17.4	16.33	9.97668e-09
'RHOF'	54509	-1.08647	1.54	1.49	0.56	0.88	0.00754338
'PCDH18'	54510	0.365453	77.14	84.55	105.35	103.04	1.82823e-05
'MTRF1L'	54516	-0.359496	11.72	12.46	9.46	9.54	0.00310124
'CCHCR1'	54535	0.53968	3.46	3.76	4.87	5.39	0.00709801
'EXOC6'	54536	-0.634237	3.68	3.58	2.22	2.42	0.00200788
'SHLD2'	54537	0.892176	4.59	4.9	8.17	9.42	2.77096e-09
'ROBO4'	54538	-0.964879	2.11	2.51	1.22	1	0.000382242
'RC3H2'	54542	-0.784894	11.09	9.42	7.22	6.83	8.2553e-13
'MTMR12'	54545	0.374848	4.4	4.38	5.46	5.82	0.00835159
'SGTB'	54557	-0.481132	10.62	10.67	6.93	8.21	6.38983e-05
'EGLN1'	54583	-0.336698	14.64	15.27	11.22	12.51	0.00291175
'NDFIP2'	54602	-0.294343	13.97	15.03	11.07	12.38	0.00753406
'CCNJ'	54619	-0.662944	2.31	2.73	1.48	1.61	0.00668607
'VSIG10'	54621	-0.564779	4.16	4.22	2.54	3.08	0.000918474
'ARL15'	54622	-0.552132	5.66	5.52	3.56	4.01	0.00159603
'PPA1'	5464	-0.64449	69.54	70.53	42.61	46.33	3.47212e-10
'PPARA'	5465	0.778276	3.92	3.85	6.32	6.24	1.07906e-11
'TBC1D13'	54662	-0.54514	15.41	15.34	10.9	10.2	1.97128e-06
'TMEM106B'	54664	0.362822	9.28	9.85	11.49	13.23	0.000717515
'PPARD'	5467	-0.33395	35.05	34.37	27.57	27.91	0.000243012
'CROT'	54677	-0.492227	11.64	12.85	9.25	8.04	0.000320605
'PPARG'	5468	0.832922	6.03	6.74	12	12.21	1.47939e-07
'ZNHIT6'	54680	-0.388408	8.66	8.62	6.4	6.3	0.00301074
'PPAT'	5471	-0.984603	4.83	5.02	2.49	2.44	9.96056e-08
'OTUD4'	54726	-0.376663	8.66	8.19	6.66	6.28	0.000978057
'TMED9'	54732	0.835414	63.74	69	116.72	118.28	4.19513e-24
'SLC35F2'	54733	-1.04543	6.1	5.53	2.84	2.76	1.59682e-07
'MPHOSPH8'	54737	0.40913	9.57	10.37	13.84	12.39	0.000622764
'EPDR1'	54749	0.771212	8.34	8.26	13.86	13.98	2.53692e-08
'CTSA'	5476	0.243939	224.37	219.7	273.65	247.85	0.00376763
'PCSK4'	54760	1.63683	0.23	0.39	1.03	0.78	0.00265434
'TRIM44'	54765	-0.249716	23.86	24.13	19.7	20.28	0.0040321
'PPIA'	5478	-0.289225	1046.61	1169.61	858.78	954.01	0.000444592
'PPIB'	5479	0.651745	496.23	493.41	765.57	777.53	1.20693e-18
'TET2'	54790	-0.60159	2.5	2.32	1.47	1.66	0.000261834
'KCTD9'	54793	-0.503156	30.15	32.32	20.96	22.77	3.54212e-07
'BNC2'	54796	-0.3934	2.36	2.59	1.77	1.96	0.00504262
'PPIC'	5480	0.344418	37.64	44.12	51.75	51.19	0.00231917
'CNNM2'	54805	0.396692	3.21	3.54	4.49	5.25	0.00579968
'DYM'	54808	0.422649	10.43	11.33	14.98	14.23	0.000186433
'KLHL28'	54813	-1.07424	2.94	2.45	1.25	1.38	3.23552e-07
'GATAD2A'	54815	0.48665	12.29	11.61	17.47	15.82	3.95456e-06
'ZNF280D'	54816	-0.607653	8.2	8.5	5.35	6	2.37595e-05
'BCAS3'	54828	0.447245	5.63	5.62	8.31	7.39	0.00404341
'ASPN'	54829	1.77433	0.39	0.61	2.05	1.35	4.03672e-05
'GDAP2'	54834	-0.474445	4.14	4.37	3.16	3.06	0.00182942
'MFSD6'	54842	-0.687399	5.46	6.28	3.42	3.9	4.60689e-05
'TENT5C'	54855	-1.03132	5.17	3.74	1.93	2.4	1.058e-07
'PGPEP1'	54858	0.371245	6.12	7.05	8.79	8.6	0.0019351
'TOR4A'	54863	0.776625	10.1	10.63	18.09	17.16	1.29421e-12
'GPATCH4'	54865	-0.740106	8.84	7.79	4.99	4.82	0.000120794
'TMEM214'	54867	0.348144	69.14	65.79	89.13	82.15	9.18145e-05
'PALMD'	54873	1.53956	0.95	0.52	1.65	2.6	0.000143182
'ZCCHC2'	54877	0.937098	1.72	1.7	3.33	3.11	4.81989e-07
'DPP8'	54878	-0.346711	9.01	8.64	7.14	7.33	0.00205626
'BCOR'	54880	-0.529598	6.11	5.47	4.4	3.69	0.000284116
'TBC1D8B'	54885	0.433618	4.39	4.45	5.86	6.16	0.00148521
'UHRF1BP1'	54887	0.474732	1.7	1.43	2.32	1.99	0.00726854
'NSUN2'	54888	-0.355127	20.69	19.18	15.19	15.82	0.0016166
'AUH'	549	-0.476288	8.8	8.36	7.36	7.33	0.00162965
'TTC19'	54902	-0.883658	8.66	9.44	5.05	5.14	3.73921e-08
'SPDL1'	54908	-0.465989	19.74	17.21	13.41	13.1	0.000247162
'FOCAD'	54914	0.449408	5.68	5.77	8.21	7.12	0.000512499
'CHTF8'	54921	0.595388	18.67	23.19	32.27	30.44	3.44387e-07
'TMEM161A'	54929	0.451352	15.02	12.9	19.82	17.6	0.00244339
'COMMD4'	54939	0.378802	29.71	32.26	38.86	39.31	0.00448559
'COMMD8'	54951	-0.802898	13.21	13.09	7.1	7.91	6.66786e-06
'ODR4'	54953	-0.686538	6.09	5.85	3.66	3.95	4.64927e-05
'SSH3'	54961	0.403733	7.4	8.12	10.35	10.04	0.00511012
'TMEM70'	54968	-0.451121	11.25	13.14	8.18	9.51	0.00520174
'TMEM132A'	54972	-0.57847	46.28	43.12	30.38	29.31	5.58035e-10
'SLC25A38'	54977	0.377486	12.17	14.34	17.23	16.88	0.0053976
'PPP1CA'	5499	-0.82557	91.7	87.78	48.2	52.32	3.13378e-17
'GID8'	54994	0.328269	8.1	8.95	10.8	10.42	0.00684027
'TMCO3'	55002	0.324748	31.35	31.76	37	40.61	0.000575079
'FAM174C'	55009	0.421461	25.42	25.1	32.99	34.16	0.00332723
'USP47'	55031	-0.382376	14.52	14.91	11.58	11.35	2.04471e-05
'SLC35A5'	55032	-0.402855	10.13	11.23	8.01	8.05	0.000977217
'FKBP14'	55033	0.750643	11.28	12.09	19.36	19.63	5.99387e-14
'VPS37C'	55048	-0.500308	10.13	10.7	7.97	6.52	0.00129572
'PDPR'	55066	-0.544036	5.97	5.07	3.9	3.6	4.11263e-05
'TMEM248'	55069	0.257474	43.99	45.1	54.55	56.39	0.00331611
'PPP1R3C'	5507	0.861369	12.52	12.59	21.35	23.93	8.52294e-13
'UACA'	55075	-0.486183	51.26	49.01	36.8	34.05	2.16072e-08
'TMEM45A'	55076	0.734885	15.38	18.23	28.42	27.01	3.63887e-08
'TMEM51'	55092	0.447175	17.62	17.76	24.22	23.57	0.000218359
'ATG2B'	55102	-0.400345	3.6	3.23	2.58	2.56	0.00147868
'RALGPS2'	55103	-0.604851	14.82	15.81	9.76	10.34	1.00366e-08
'SLFN12'	55106	-0.455701	7.7	7.98	5.59	5.69	0.00108244
'BSDC1'	55108	0.651959	22.2	22.51	35.33	34.87	4.02648e-12
'PPP1R8'	5511	0.342443	14.01	14.57	16	19.01	0.00880968
'PLEKHJ1'	55111	0.500593	19.93	20.04	26.04	29.97	0.000321864
'XKR8'	55113	-0.634933	16.09	17.68	10.51	10.97	2.71659e-06
'FIGN'	55137	-0.601512	1.88	1.69	1.21	1.06	0.00123681
'ELP3'	55140	0.415749	8.1	9.16	11.64	11.26	0.00450741
'LRRC8D'	55144	-0.347339	15.65	15.28	11.11	12.98	0.00493259
'PPP2CA'	5515	-0.449189	62.64	64.46	46.1	46.92	7.02521e-08
'PPP2CB'	5516	-0.295092	64.7	68.99	53.94	54.16	0.00118498
'ARHGEF10L'	55160	-0.38161	8.79	8.7	6.53	6.57	0.00322866
'TMEM33'	55161	0.470267	13.52	16.3	19.13	18.9	4.25456e-05
'PRMT6'	55170	1.11016	2.41	2.66	5.1	5.78	1.49205e-07
'INTS10'	55174	0.644424	12.75	13.96	20.5	20.65	9.53658e-08
'PPP2R1A'	5518	0.246677	55.98	55.16	66.83	64.04	0.00198051
'SLC25A36'	55186	-0.334164	14.94	17.26	12.01	13.18	0.00262392
'VPS13D'	55187	0.318267	3.42	3.05	4.25	3.75	0.00781471
'PPP2R1B'	5519	-0.681038	18.57	17.51	13.67	12.92	5.57314e-10
'DNAJC17'	55192	0.662232	3.51	3.45	6.64	5.8	0.00381121
'APPL2'	55198	-0.377766	25.84	24.3	19.67	18.94	0.000293199
'MAP1S'	55201	0.480913	15.21	12.33	21.29	16.83	0.000838221
'SBNO1'	55206	-0.491608	5.1	4.84	3.62	3.4	2.85593e-05
'ARL8B'	55207	-0.370906	42.52	41.07	30.52	33.67	0.000110238
'SETD5'	55209	-0.395625	17.36	17.28	13.67	12.53	4.21715e-05
'RCBTB1'	55213	-0.463306	10.73	10.86	7.69	8.14	0.000258059
'EXD2'	55218	0.600945	4.96	5.21	7.01	7.8	1.32999e-05
'TRIM62'	55223	-0.577661	6.15	5.68	3.84	4.25	0.00072044
'LRRC1'	55227	-0.648276	2.87	3.52	2.03	2.07	0.00516121
'USP40'	55230	0.780884	4.07	4.28	7.12	7.14	3.83665e-09
'MOB1A'	55233	-0.474904	37.39	37.41	25.64	27.77	5.24353e-08
'SLC38A7'	55238	0.367761	11.43	10.39	15.44	12.78	0.00520597
'STEAP3'	55240	-0.359848	32.12	29.75	24.53	23.6	0.000224972
'KIRREL1'	55243	0.673577	37.99	34.18	58.82	55.45	3.27886e-14
'PCMTD2'	55251	0.411717	4.43	5.1	6.38	6.19	0.00805194
'WDR41'	55255	0.420337	15.52	14.08	18.76	21.42	0.000689671
'MAP11'	55262	-0.94232	14.72	14.07	7.35	7.39	7.66526e-11
'TMEM19'	55266	-0.602066	4.75	4.93	2.86	3.47	0.000106563
'PSPC1'	55269	-0.326818	21.19	22.98	17.69	17.45	0.00831777
'TMEM100'	55273	1.01536	1.8	2.37	4.14	4.34	0.000368111
'VPS53'	55275	0.563441	5.8	5.58	8.79	8.35	7.30457e-07
'PGM2'	55276	-0.469382	15.59	14.64	10.61	11.07	0.000107551
'TMEM140'	55281	0.415929	19.16	18.87	27.49	22.82	0.00145987
'RHOT1'	55288	-0.311334	15.06	14.92	11.78	11.81	0.00877153
'ATXN7L3B'	552889	0.487212	8.05	7.76	10.36	11.65	4.5406e-06
'DNAJC25-GNG10'	552891	1.51871	1.16	0.95	1.62	4.27	0.00110949
'PPP6R3'	55291	-0.326995	20.56	20.76	15.44	17.66	0.00104187
'UEVLD'	55293	-0.610046	11.68	10.75	7.05	8.25	1.68756e-06
'BRIX1'	55299	-0.479441	37.07	41.7	27.19	28.85	2.99619e-05
'PPP3CA'	5530	-0.371717	26.56	26.57	20.63	19.82	6.16003e-05
'DDX19A'	55308	-0.405739	18.42	17.68	13.19	13.73	0.000478286
'SLC29A3'	55315	-0.787201	3.94	3.65	1.98	2.39	0.00213988
'AGPAT5'	55326	-0.536301	4.8	4.75	3.18	3.34	0.000448944
'LIN7C'	55327	-0.422379	7.61	8.13	5.56	6.1	0.00122776
'ACER3'	55331	-0.842345	4	4.47	2.31	2.72	2.06477e-08
'SLC39A9'	55334	0.809271	9.83	10.77	17.69	18.41	2.40211e-15
'PPP3R1'	5534	-0.637732	34.46	32.16	21.45	21.05	3.21402e-10
'STK32B'	55351	-1.49346	3.37	3.19	1.19	1.15	9.18967e-10
'LAPTM4B'	55353	-0.510359	43.72	41.17	27.61	31.57	1.06827e-06
'PI4K2A'	55361	-0.563763	29.08	26.35	18.6	18.62	1.8048e-08
'TMEM176A'	55365	-1.40597	2.72	1.89	0.76	0.88	0.00614092
'LGR4'	55366	-0.670894	4.74	5.1	2.93	3.24	1.66604e-05
'PPP6C'	5537	-0.305548	21.41	21.62	17.33	17.25	0.0018155
'PPT1'	5538	0.333318	46.13	45.71	58.51	59.63	0.00018914
'YOD1'	55432	-0.834832	2.43	2.98	1.58	1.43	1.92697e-05
'PRELP'	5549	0.602137	1.83	2.31	2.84	3.38	0.00142306
'ETNK1'	55500	-0.340251	8.37	8.77	7.03	6.54	0.00466695
'CHST12'	55501	0.295292	21.84	21.48	29.07	28.44	0.00776321
'NOP10'	55505	0.400798	139.17	143.51	185.63	184.67	5.5107e-05
'MACROH2A2'	55506	0.906663	3.49	3.26	6.91	5.65	6.65268e-05
'ELMOD1'	55531	-1.26935	0.92	1.09	0.45	0.38	0.00439229
'CNOT11'	55571	-0.501358	26.53	27.44	17.71	20.14	7.9425e-06
'CDV3'	55573	0.353059	41.3	41.08	52.04	52.2	3.08719e-05
'MED29'	55588	0.37232	14.82	14.87	19.32	18.83	0.000443717
'BMP2K'	55589	-1.27767	17.46	16.69	8.69	8.86	1.88228e-37
'VEZT'	55591	-0.735538	11.7	11.68	6.73	7.26	6.22985e-10
'KIF16B'	55614	0.580577	2.18	1.89	3.26	2.78	0.00292655
'DOCK10'	55619	-0.614549	8.67	7.83	5.56	5.11	3.45513e-07
'POMGNT1'	55624	0.594492	29.16	29.24	42.89	43.95	2.161e-10
'ZDHHC7'	55625	0.600845	52.19	53.29	81.06	81.32	1.84426e-12
'PRKAA2'	5563	0.975781	0.67	0.67	1.3	1.32	7.05091e-06
'BTBD2'	55643	0.543914	48.17	53	74.04	73.68	7.95114e-10
'RAB20'	55647	-1.19888	2.87	3.46	1.19	1.55	0.000932162
'ZNF692'	55657	-0.589494	6.01	6.94	4.09	4.58	0.00542893
'HIF1AN'	55662	-0.523961	10.78	10.98	7.81	7.75	2.23852e-07
'URGCP'	55665	0.530235	7.46	7.89	11.24	10.68	4.17135e-05
'GPATCH2L'	55668	-0.415672	6.13	5.69	4.98	5.29	0.000991639
'MFN1'	55669	0.773018	7.06	6.59	12.3	12.67	1.27573e-09
'PRKACB'	5567	-0.342431	21.76	22.44	17.28	18.17	0.000467335
'LIMS2'	55679	0.597458	7.8	8.88	13.56	11.73	0.000269951
'RUFY2'	55680	-0.891917	7.88	8.06	3.94	4.52	1.155e-09
'RABL6'	55684	0.838846	22.37	24.59	41.34	41.19	3.15731e-18
'TRMU'	55687	-0.57417	10.1	11.08	7.02	7.26	0.00156148
'PACS1'	55690	0.583913	29.49	27.66	46.56	38.56	3.82347e-08
'NSUN5'	55695	-0.478	11.18	12.14	7.99	8.64	0.00302045
'RBM22'	55696	-0.378967	20.7	19.78	15.66	15.24	0.00178654
'VAC14'	55697	0.295326	16.65	15.94	20.68	18.82	0.00850556
'ARHGEF40'	55701	-0.289953	14.17	14.15	11.43	11.84	0.00532994
'POLR3B'	55703	-0.634058	5.05	4.94	3.11	3.32	0.000139067
'NDC1'	55706	-0.508635	7.43	7.24	5.13	5.11	0.000198319
'TENM3'	55714	0.700066	0.54	0.5	0.8	0.85	0.00623071
'SLF2'	55719	0.357308	5.08	5.05	5.92	6.3	0.00472852
'COA1'	55744	-0.337339	29.99	35.06	23.74	25.84	0.00713356
'TMEM184C'	55751	-0.53599	18.46	18.13	12.39	12.66	2.81769e-07
'TMEM30A'	55754	0.401411	79.99	86.34	103.08	114.94	1.46371e-06
'PRKAR2A'	5576	0.37059	7.33	6.46	8.51	9.9	0.00309682
'H2AJ'	55766	0.819813	7.36	8.49	13.54	14.2	9.72988e-11
'ZNF83'	55769	1.02904	3.46	3.84	7.06	7.51	3.83518e-09
'EXOC2'	55770	0.342207	12.71	12.35	16.67	14.78	0.00193385
'SAYSD1'	55776	0.578536	2.74	3.25	4.18	4.98	0.00589284
'MBD5'	55777	0.499563	2.81	3.45	4.7	4.16	0.000441922
'PRKCA'	5578	-0.426692	22.35	19.57	15.09	15.55	1.01895e-05
'ZNF415'	55786	1.26656	0.75	1.25	2.33	2.52	0.000178793
'CSGALNACT1'	55790	0.406303	18.54	20.82	24.51	27.45	0.000131515
'AXL'	558	-0.258256	216.43	185.6	167.67	165.23	0.00493812
'DCP1A'	55802	-0.334318	8.35	8.06	6.4	6.51	0.00463712
'PRKCE'	5581	-0.346384	8.12	7.57	6.22	5.84	0.00647587
'GLT8D1'	55830	0.688163	30.1	32.12	50.02	50.59	3.69308e-11
'UBAP2'	55833	0.475036	11.27	11.78	16.54	14.34	7.74951e-05
'PRKCI'	5584	-0.562945	17.11	18.25	10.83	12.9	4.63649e-07
'PKN1'	5585	0.426686	37.02	37.95	51.19	49.08	1.62369e-06
'TEX2'	55852	0.349688	6.21	6.36	8.08	7.85	0.0051497
'BEX1'	55859	-0.641027	84.24	106.21	52.07	69.22	7.23959e-06
'ECHDC1'	55862	-0.595469	29.33	30.81	18.97	19.62	6.486e-08
'WSB2'	55884	-0.251268	73.3	71.59	57.97	62.88	0.00418166
'UNC45A'	55898	0.754109	15.97	15.03	26.93	25.41	2.00626e-12
'BIN3'	55909	0.620647	8.44	7.54	11.55	12.41	0.000398738
'LANCL2'	55915	-0.58529	5.19	4.6	3.17	3.31	0.000500219
'CTTNBP2NL'	55917	-0.295479	18.75	18.75	15.23	15.08	0.00176943
'RCC2'	55920	0.380785	10.91	10.93	14.89	13.39	0.00122439
'NKRF'	55922	-0.45425	4.94	4.85	3.58	3.52	0.0077054
'INKA2'	55924	-0.394577	14.27	13.96	10.04	11.28	0.000182807
[truncated: 1,316 more rows]
